# Supplementary material for: Excitatory projections from the nucleus reuniens to the medial prefrontal cortex modulate pain and depression-like behaviors in mice
Source: PLoS Biol. 2025 May 20;23(5):e3003170. doi: 10.1371/journal.pbio.3003170 (PMC12091829; doi:10.1371/journal.pbio.3003170)
Supplement: S1 Data — (XLSX) [file pbio.3003170.s011.xlsx]

## Sheet: Figure 1
Panel D	Sham-eYFP:2.0g																					Sham-GCaMP6:0.4g																					Sham-GCaMP6:2.0g
	-0.36661	-0.12016	0.099074	0.281617	-0.25431	-0.17435	-1.47861	-1.71605	-0.90774	-1.00004	0.716208	-1.45401	3.26273	-2.02171	-3.01616	-0.6243	0.969051	-0.16264	-1.27502	0.074805		-1.32606	0.265004	-1.14408	1.20566	0.938926	0.393222	0.581171	-1.37122	-0.91467	-0.76046	-0.06046	-0.97538	3.21226	-0.85307	0.202805	0.049312	1.60683	-0.20499	-0.40826	-0.29577		1.83083	1.89666	2.08305	0.772567	0.537083	-0.87537	0.283312
	-0.16136	0.144422	0.159951	0.408706	-0.0534	-0.06642	-1.16845	-1.42877	-0.28613	-2.07038	0.610659	-1.28092	3.20752	-1.85735	-2.60429	-0.5402	1.0658	-0.20175	-0.95652	0.265468		-1.15373	0.322093	-1.46985	1.01015	0.981675	0.352983	0.609561	-1.29491	-0.72145	-0.67604	-0.34589	-1.05242	3.14514	-0.74539	0.322697	0.014276	1.7	-0.26636	-0.45714	-0.32419		1.71005	1.74869	2.18457	0.839667	0.140301	-0.63083	0.137905
	0.023797	0.106466	0.296648	0.641276	-0.1206	0.054685	-1.03348	-1.21779	0.315399	-2.98716	0.478751	-1.14596	3.00572	-1.43808	-2.1695	-0.76487	1.4138	-0.24086	-0.53169	0.11713		-0.97232	0.35058	-1.42108	0.788526	1.06697	0.272668	0.50967	-1.2481	-0.57915	-0.7298	-0.60199	-1.17575	3.145	-0.48824	0.422361	0.153698	1.87054	-0.24214	-0.50602	-0.32426		1.66006	1.76315	2.15003	1.10947	0.082869	-0.43301	0.084549
	-0.05863	-0.02572	0.327064	0.768365	-0.10389	0.202787	-0.93935	-1.16031	0.73663	-3.42399	0.294756	-1.16533	2.65691	-0.96357	-1.71179	-0.68079	1.83879	-0.35755	-0.01868	-0.24371		-0.84542	0.33615	-1.226	0.657941	1.23836	0.232891	0.310334	-1.25402	-0.55887	-0.82992	-0.71025	-1.26842	3.14485	-0.20638	0.532023	0.502062	1.96371	-0.25426	-0.55489	-0.26745		1.68104	1.74806	1.97822	1.21684	0.233085	-0.32865	0.163168
	-0.14105	-0.13942	0.235941	1.08572	-0.12075	0.25672	-0.83139	-0.96898	1.15788	-3.72963	0.294638	-1.204	2.60169	-0.54386	-1.02544	-0.37284	2.01298	-0.49421	0.264377	-0.5413		-0.75464	0.264525	-0.93313	0.540714	1.43799	0.172614	0.238951	-1.28918	-0.57933	-0.86058	-0.84807	-1.26076	3.07812	0.108509	0.631918	0.710861	2.02578	-0.40212	-0.63625	-0.24849		1.75882	1.82887	1.82393	1.0271	0.533853	-0.18925	0.241473
	-0.20289	-0.1395	0.342165	1.33949	-0.12083	0.324152	-0.77744	-0.79683	1.57863	-3.62041	0.268182	-1.08833	2.41827	-0.12459	-0.29327	0.075463	1.93544	-0.59185	0.122943	-0.96538		-0.70042	0.207542	-0.54244	0.514502	1.69479	0.2526	0.167567	-1.3421	-0.54885	-0.82235	-1.02533	-1.20682	2.96076	0.440199	0.731582	0.884761	2.13412	-0.48812	-0.86344	-0.27713		1.85771	1.90986	1.73767	0.688478	0.702496	-0.21283	0.29369
	-0.47008	-0.27213	0.494461	1.4666	-0.00342	0.431758	-0.73732	-0.75854	1.83965	-3.03126	0.32078	-0.79948	2.17972	0.349936	0.164444	0.412157	1.66472	-0.66952	-0.28432	-1.68746		-0.68233	0.164509	-0.29846	0.566587	1.98018	0.392209	0.025245	-1.39487	-0.48806	-0.86071	-1.18287	-1.1683	2.7098	0.796795	0.791491	0.98929	2.08772	-0.43926	-1.22059	-0.31507		1.92111	2.04964	1.58296	0.485193	0.871589	-0.28342	0.359113
	-0.90193	-0.44219	0.554975	1.36052	0.197493	0.445206	-0.84507	-0.81573	1.93951	-2.17974	0.294304	-0.64569	1.77576	0.605206	0.416455	0.4675	1.471	-0.5335	-0.957	-2.38779		-0.71875	0.049978	-0.08709	0.644456	2.07976	0.532309	-0.04614	-1.41842	-0.47796	-0.90695	-1.25194	-1.08367	2.5091	1.11188	0.8014	1.04148	1.91654	-0.43936	-1.62609	-0.21065		2.02727	2.18219	1.49711	0.268384	0.851897	-0.2956	0.411339
	-1.23085	-0.53695	0.600617	1.25443	0.499105	0.431648	-0.89914	-0.70114	1.99968	-1.28502	0.425349	-0.37613	1.55558	0.641666	0.553314	0.663852	1.10346	-0.35797	-1.66511	-2.49363		-0.72791	-0.15003	-0.11983	0.800603	2.06535	0.651894	-0.01776	-1.43609	-0.43729	-0.85314	-1.2126	-0.94503	2.25775	1.32731	0.741328	1.11112	1.71463	-0.48843	-1.88577	-0.17265		2.06228	2.18926	1.68416	-0.0161	0.530637	-0.24937	0.305198
	-1.23094	-0.46129	0.783385	1.31793	0.851077	0.350918	-0.83169	-0.41385	1.8193	-0.67348	0.636095	-0.02941	1.42686	0.678125	0.439168	0.663727	0.678293	0.012185	-2.3728	-2.36673		-0.80954	-0.30713	-0.16847	0.970119	1.90835	0.812017	-0.03213	-1.46551	-0.43738	-0.81491	-1.19297	-0.88337	1.90672	1.50142	0.761235	1.05863	1.7145	-0.59935	-2.04837	-0.22985		1.99117	2.20374	1.90541	-0.15171	0.284435	-0.20342	0.120201
	-1.29278	-0.32927	1.04197	1.23355	1.42081	0.202375	-0.75106	-0.22206	1.49832	-0.08432	0.504188	0.375193	1.09641	0.714584	0.118216	0.299404	0.62013	0.323808	-2.83324	-2.30306		-0.9911	-0.22178	-0.25012	1.16542	1.6656	0.932079	-0.13168	-1.50654	-0.49859	-0.89945	-1.05531	-0.89886	1.73911	1.60911	0.831142	0.953807	1.63662	-0.67333	-2.081	-0.23945		1.86329	2.15924	2.04155	-0.07107	-0.09302	-0.32046	-0.0648
	-1.12821	-0.27254	1.07238	1.16987	1.97376	0.108147	-0.6431	-0.16458	1.07691	0.352318	0.451354	0.644745	0.986065	0.495257	-0.04177	-0.00947	0.832583	0.421275	-3.01012	-2.02741		-1.28148	-0.00738	-0.46177	1.25633	1.36569	0.811689	-0.01812	-1.51834	-0.59011	-0.9763	-0.87823	-0.91436	1.63888	1.63394	0.83106	0.901325	1.34142	-0.71007	-2.04864	-0.20145		1.62911	2.14414	2.05793	0.063377	-0.60305	-0.37936	-0.23692
	-0.73771	-0.0454	0.935194	1.02139	2.22503	0.013597	-0.69716	-0.03081	0.63541	0.330357	0.241	0.606548	1.07788	0.148471	0.072721	0.018471	1.16122	0.459745	-2.81567	-1.41177		-1.59911	0.163785	-0.49451	1.23043	0.994638	0.671246	0.110044	-1.4949	-0.65133	-0.93807	-0.75042	-0.92986	1.53826	1.53443	0.800976	0.901175	1.09286	-0.7348	-1.90257	-0.16345		1.43025	2.12166	2.05719	0.076338	-1.03758	-0.36819	-0.46151
	-0.40896	0.332328	0.828471	1.10608	2.30886	-0.10763	-0.69723	0.084233	0.073893	0.13403	0.188167	0.52929	1.24276	-0.10696	0.255416	0.270959	1.41286	0.576724	-2.24949	-0.75413		-1.86223	0.334948	-0.39723	1.13899	0.666138	0.451144	0.195109	-1.50082	-0.64122	-0.92274	-0.66181	-1.06863	1.28732	1.39339	0.780897	1.0406	1.15493	-0.83341	-1.59443	-0.23017		1.13238	2.09917	1.95382	0.183711	-1.20783	-0.42681	-0.58052
	-0.32672	0.5216	0.676402	1.16958	2.29201	-0.20218	-0.60277	-0.12692	-0.44795	-0.12842	0.029921	0.201687	1.0961	-0.49029	0.392821	0.494712	1.77976	0.65468	-1.55925	-0.54223		-2.06197	0.59191	-0.25067	0.995661	0.337638	0.41089	0.280502	-1.54786	-0.71238	-1.01498	-0.59313	-1.26142	1.15319	1.27706	0.910556	1.07534	1.27919	-0.99328	-1.49748	-0.27786		0.791737	2.0545	1.69689	0.291415	-1.30302	-0.56749	-0.56789
	-0.34739	0.445773	0.311023	1.06352	2.19124	-0.06725	-0.72435	-0.54823	-0.70867	-0.15038	-0.31222	-0.26097	0.912677	-0.83706	0.392719	0.91561	2.24395	0.635082	-0.81584	-0.54233		-2.12564	0.848883	-0.15301	0.891171	0.237804	0.290499	0.408327	-1.57141	-0.69234	-1.04582	-0.53408	-1.35389	1.22004	1.18585	1.01045	1.14498	1.15467	-1.0057	-1.56221	-0.3065		0.55046	1.95089	1.52548	0.304376	-1.58653	-0.6378	-0.51567
	-0.28622	0.388881	-0.05399	1.06342	1.83953	0.094357	-1.00763	-0.93161	-0.76902	-0.19369	-0.3387	-0.68503	0.912595	-1.09249	0.20929	1.53165	2.28259	0.576462	-0.12602	-0.45742		-2.0076	0.934576	0.009471	0.734791	0.237687	0.170586	0.579251	-1.57146	-0.69242	-0.94602	-0.69162	-1.32309	1.20316	1.16918	1.11011	1.42356	1.10789	-0.93193	-1.70856	-0.38251		0.323389	1.83987	1.43922	0.276722	-1.75678	-0.54512	-0.45056
	-0.38873	0.350925	-0.26701	1.14812	1.38673	0.22896	-1.30409	-1.12358	-0.60842	-0.36869	-0.39153	-1.03193	0.655224	-1.18349	-0.13403	1.86834	1.97314	0.693455	0.493341	-0.47877		-1.74464	0.963052	0.253453	0.52623	0.180401	0.170407	0.507857	-1.58311	-0.67213	-0.9153	-0.928	-1.31544	1.18626	1.13589	1.41951	1.8413	1.32508	-0.85845	-1.88701	-0.45876		0.160014	1.7806	1.28452	0.303218	-1.55039	-0.58066	-0.31916
	-0.67649	0.086206	-0.23697	1.2535	1.16888	0.350386	-1.50635	-1.31507	-0.38805	-0.19388	-0.39165	-1.05131	0.067929	-1.14747	-0.68362	1.72788	1.47006	0.966056	0.865005	-0.7546		-1.41808	1.0198	0.318509	0.369549	0.165981	0.210318	0.407966	-1.65953	-0.67222	-0.98445	-1.06583	-1.33094	1.18613	1.16903	1.75889	2.13733	1.62002	-0.87087	-2.01711	-0.47788		-0.01739	1.63264	1.24998	0.424135	-1.2496	-0.70939	-0.0693
	-0.73834	-0.3485	-0.20656	0.999547	1.25272	0.525484	-1.68194	-1.50658	0.033183	0.177171	-0.65472	-0.91634	-0.51937	-1.07447	-1.07278	1.47516	0.928725	1.04401	0.882648	-0.98792		-1.08243	1.1627	0.187974	0.291456	0.294154	0.390017	0.322668	-1.72993	-0.74337	-0.99221	-1.13491	-1.33872	1.38655	1.22709	2.04852	2.18952	1.66653	-0.72322	-2.32552	-0.41131		-0.14527	1.4551	1.26595	0.518295	-0.94884	-0.88483	0.101378
	-0.47133	-0.59475	-0.16092	0.74559	1.42007	0.673586	-1.9247	-1.50667	0.394158	0.395181	-0.70755	-0.68538	-0.77628	-0.87358	-1.30152	1.3915	0.387376	1.1215	0.705769	-1.05177		-0.89215	1.33385	-0.07258	0.200014	0.565251	0.409876	0.037812	-1.77109	-0.75365	-0.90011	-1.25302	-1.33107	1.45339	1.25193	2.14819	2.25915	1.61976	-0.37916	-2.53647	-0.36379		-0.09589	1.41782	1.24853	0.626	-0.74199	-0.99047	0.153595
	-0.22492	-0.65164	0.158625	0.681904	1.48713	0.579357	-1.92476	-1.48802	0.554275	0.285769	-0.47108	-0.51181	-0.79474	-0.9102	-1.25578	1.30717	-0.21253	1.23848	0.351669	-0.92487		-0.76503	1.56222	-0.28424	0.017548	0.693755	0.409712	-0.33255	-1.80625	-0.79448	-0.83109	-1.37114	-1.362	1.35317	1.22695	2.23808	2.259	1.57298	-0.12099	-2.48786	-0.29746		-0.08217	1.42491	1.16225	0.706313	-0.38503	-1.1776	0.192311
	-0.10151	-0.74595	0.432449	0.533429	1.55379	0.5523	-1.54709	-1.62197	0.634543	0.176894	-0.57663	-0.49261	-0.75807	-1.03817	-0.98142	1.05443	-0.58006	1.37497	-0.07332	-0.86122		-0.71081	1.89069	-0.7726	-0.15188	0.7651	0.589887	-0.67408	-1.8063	-0.74363	-0.80036	-1.31209	-1.52392	1.28604	1.12724	2.32775	1.99758	1.51102	0.087932	-2.35843	-0.14544		-0.04698	1.43937	1.02467	0.705729	-0.08381	-1.41145	0.204947
	0.062575	-0.78391	0.569146	0.279472	1.60406	0.525243	-1.14274	-1.89023	0.554111	0.28559	-0.81332	-0.64703	-0.61157	-1.03825	-0.66121	0.942697	-0.67651	1.33586	-0.46244	-0.86131		-0.77427	2.24778	-1.32616	-0.17808	1.05014	0.68942	-0.88766	-1.77124	-0.74372	-0.74656	-1.0761	-1.63183	1.23566	1.09414	2.12793	1.38764	1.29356	0.346099	-2.30983	0.044662		-0.04729	1.43905	0.955511	0.651015	-0.06618	-1.51681	0.033138
	0.494241	-0.74612	0.523732	0.067925	1.47012	0.417517	-0.77857	-2.25443	0.514328	0.001796	-0.97158	-1.0711	-0.26291	-1.09313	-0.2035	1.11031	-0.54151	1.12116	-0.74607	-0.73391		-0.90133	2.53301	-1.66823	-0.11326	1.3784	0.709294	-1.04457	-1.7243	-0.73361	-0.69293	-0.89902	-1.66276	1.20203	1.06086	1.91836	0.899403	1.06018	0.604266	-2.39081	0.177866		-0.0263	1.52726	0.801212	0.663976	-0.10429	-1.47058	-0.23104
	0.781825	-0.53836	0.462718	0.152115	1.05088	0.268983	-0.48223	-2.44639	0.293296	-0.36945	-0.7872	-1.66834	0.214391	-1.22067	-0.06608	1.13826	-0.11605	1.08253	-0.86979	-0.67025		-1.10107	2.54719	-1.78246	-0.12611	1.60662	0.749205	-1.20114	-1.62463	-0.71332	-0.62373	-0.85968	-1.57795	1.05155	1.03588	1.7583	0.742658	0.858281	0.8255	-2.14765	0.320363		0.030182	1.61564	0.629819	0.663392	-0.04892	-1.238	-0.54769
	0.843498	-0.25486	0.584179	0.194415	0.548142	0.053269	-0.21257	-2.46566	0.012485	-0.52259	-0.62917	-2.20771	0.691255	-1.31211	-0.0891	0.717775	0.328766	1.0044	-0.92302	-0.62785		-1.19199	2.33289	-1.70111	-0.15232	1.72083	0.849215	-1.05906	-1.49559	-0.69328	-0.65458	-0.80063	-1.43159	1.00117	1.0109	1.73845	0.620384	0.703022	0.898978	-1.66119	0.548321		-0.01271	1.51941	0.629093	0.716957	0.176805	-0.98177	-0.78548
	0.86399	-0.00922	0.508291	0.004049	0.162467	-0.06796	-0.09112	-2.25467	-0.16838	-0.52269	-0.55084	-2.45814	0.911706	-0.98376	-0.20379	-0.01146	0.753759	0.926265	-0.86993	-0.60669		-1.30088	1.8758	-1.57084	-0.16547	1.70643	0.929202	-0.90239	-1.37256	-0.59149	-0.73142	-0.80072	-1.27751	1.11787	0.985917	1.74837	0.481079	0.64069	0.874247	-1.40179	0.71938		-0.08399	1.39362	0.645055	0.838197	0.383202	-0.74892	-0.9312
	0.925648	0.255796	0.447278	-0.2923	-0.15608	-0.2435	-0.19919	-1.77597	-0.32867	-0.50092	-0.2083	-2.47752	1.13172	-0.43659	-0.31794	-0.68386	1.19859	1.00422	-0.76368	-0.62802		-1.46428	1.30428	-1.18054	-0.16559	1.49226	0.828834	-0.87401	-1.26701	-0.46957	-0.84675	-0.83036	-1.0619	1.13447	0.969433	1.70829	0.341358	0.578358	0.714375	-1.07741	0.824023		-0.14799	1.24565	0.593414	0.959104	0.571158	-0.56279	-0.97135
	0.966722	0.52036	0.583975	-0.58916	-0.40749	-0.48621	-0.36094	-1.22006	-0.56931	-0.50102	0.318113	-2.24654	1.37012	-0.0717	-0.43263	-1.24468	1.4885	1.29633	-0.65785	-0.52237		-1.53682	0.647308	-0.85507	-0.27008	1.16375	0.748519	-0.90264	-1.17895	-0.29672	-0.90069	-0.9879	-0.88467	1.25156	0.93615	1.80795	0.567603	0.531582	0.431372	-0.54221	0.890357		-0.1341	1.01637	0.626904	1.10741	0.834186	-0.45815	-0.81356
	0.801964	0.747053	0.903519	-0.9279	-0.59178	-0.66143	-0.42851	-0.56867	-0.95055	-0.26062	0.528231	-1.89981	1.66365	0.238383	-0.75304	-1.91778	1.64332	1.686	-0.55159	-0.41622		-1.54598	-0.02397	-0.64369	-0.50475	0.706962	0.808468	-0.98827	-1.06753	-0.24587	-0.90075	-1.18487	-0.72306	1.31841	0.944386	1.94761	0.82915	0.314124	0.099411	0.04172	0.928361		-0.12731	0.772499	0.677081	1.17419	0.852262	-0.49369	-0.49803
	0.699446	0.974197	1.14687	-1.22426	-0.72611	-0.72898	-0.48258	0.025156	-1.05105	-0.08632	0.501756	-1.24487	1.86572	0.658087	-0.91357	-2.31019	1.72069	1.90007	-0.28626	-0.37381		-1.50993	-0.56688	-0.57862	-0.68721	0.250171	0.668025	-1.1306	-1.03835	-0.14433	-0.9699	-1.1948	-0.61511	1.38485	0.927704	2.0975	0.759215	0.127766	-0.2818	0.447326	0.928279		-0.18439	0.631919	0.693463	1.18714	0.624923	-0.68082	-0.1558
	0.534688	1.21983	1.11633	-1.4146	-0.8097	-0.62105	-0.54983	0.389184	-0.89094	-0.04269	0.291422	-0.51275	1.95709	1.22352	-1.16522	-2.16998	1.73997	1.95851	0.014514	-0.31016		-1.46458	-0.9242	-0.62767	-0.75256	-0.23521	0.487999	-1.48671	-1.0619	-0.01198	-0.89319	-1.14561	-0.53819	1.46845	0.952547	2.13717	0.654394	-0.05896	-0.71226	0.625507	0.937718		-0.22711	0.653774	0.573392	1.22717	0.32254	-0.77477	0.133653
	0.37042	1.50333	1.22292	-1.4147	-0.92725	-0.56712	-0.73892	0.599709	-0.71026	0.175837	0.001366	-0.05073	2.08565	1.46053	-1.50909	-1.74975	1.73988	2.03647	0.262123	-0.289		-1.34676	-1.1099	-0.74152	-0.73963	-0.47796	0.387646	-1.67178	-1.11467	-0.00188	-0.77799	-1.07694	-0.5074	1.33473	0.985497	2.09733	0.636798	-0.18312	-1.06914	0.868657	0.994763		-0.24161	0.742164	0.538439	1.28074	0.076787	-0.85677	0.264734
	0.164511	1.65428	1.4358	-1.01255	-1.07837	-0.4325	-0.96819	0.618811	-0.48988	0.219465	-0.20899	0.238579	2.01206	1.38781	-1.76073	-1.27338	1.7398	1.89982	0.439265	-0.09836		-1.2017	-1.15293	-0.93725	-0.72668	-0.44983	0.347392	-1.60098	-1.23207	-0.05291	-0.62432	-0.99818	-0.40733	1.08338	1.04355	2.12701	0.77622	-0.30765	-1.2167	0.949752	1.11822		-0.2419	0.88193	0.691273	1.45579	-0.11235	-0.89231	0.237782
	-0.04092	1.78674	1.35955	-0.44133	-1.24586	-0.18991	-1.17045	0.523243	-0.08874	0.066327	-0.20911	0.257785	1.92009	1.29637	-1.96654	-0.76894	1.8748	1.60753	0.54511	-0.09845		-1.02028	-1.22455	-0.8885	-0.6485	-0.44996	0.247516	-1.43006	-1.34946	-0.02243	-0.563	-0.82109	-0.27641	0.732351	1.0767	2.13692	0.82841	-0.46291	-1.30299	0.965864	1.27976		-0.29189	1.09579	0.861623	1.56349	-0.22641	-0.88112	0.158357
	-0.1851	1.90029	1.10082	0.172287	-1.48049	-0.09549	-1.44023	0.292916	0.372667	-0.1524	0.185519	0.257699	1.66316	1.20494	-1.87552	0.043573	2.06835	1.25672	0.509586	-0.35304		-0.82978	-1.22468	-0.79083	-0.49236	-0.47832	0.067013	-1.3165	-1.46685	0.211311	-0.52458	-0.5654	-0.17635	0.447901	1.05172	2.14683	0.706143	-0.43194	-1.31541	0.981965	1.45082		-0.34188	1.34644	1.06577	1.56292	0.01774	-0.92835	-0.04016
	-0.41112	1.74872	0.994462	0.680421	-1.59804	-0.12254	-1.71001	-0.03291	0.613127	-0.39247	0.36928	0.045393	1.31434	0.986045	-1.78395	0.912916	2.1259	0.944919	0.421318	-0.48062		-0.64837	-1.06748	-0.54685	-0.42722	-0.59279	0.18706	-1.17408	-1.50201	0.424909	-0.43229	-0.46692	-0.10697	0.146718	1.05164	2.12675	0.810672	-0.41652	-1.16776	0.851868	1.57427		-0.29249	1.48638	1.37257	1.60261	0.37514	-1.0223	-0.22516
	-0.55529	1.35143	0.994394	1.25164	-1.7152	-0.20359	-1.81775	-0.33954	0.713466	-0.91675	0.500952	-0.37866	0.928771	0.529637	-1.50958	1.55702	1.99073	0.827767	0.332629	-0.6077		-0.58485	-0.82481	-0.23768	-0.46648	-0.62149	0.346721	-0.90372	-1.49031	0.597765	-0.47083	-0.42781	-0.01462	-0.17121	1.08479	2.05691	1.00202	-0.38555	-0.93422	0.559703	1.58372		-0.2078	1.58197	1.66227	1.58851	0.638168	-1.20943	-0.31778
	-0.61713	0.727371	0.735681	1.73858	-1.89988	-0.17666	-1.7638	-0.6078	0.813805	-1.65913	0.579908	-0.70626	0.525254	0.073663	-0.91437	2.06146	1.54574	0.51597	0.261661	-0.79905		-0.63035	-0.56785	0.038906	-0.54488	-0.72165	0.566972	-0.80441	-1.43176	0.902814	-0.50938	-0.28992	0.085438	-0.17136	1.13434	2.03683	1.24571	-0.41678	-0.57784	0.202543	1.57412		-0.10874	1.61123	1.71285	1.49351	0.769507	-1.34984	-0.31835
	-0.65839	0.216924	0.309357	1.86567	-2.08417	-0.20371	-1.77737	-0.72302	0.873509	-1.96479	0.500716	-1.01457	0.286261	-0.23658	-0.36499	2.53783	0.926938	0.204173	0.155671	-1.37188		-0.61226	-0.41099	0.233976	-0.67515	-0.87866	0.806769	-0.8612	-1.30859	1.17753	-0.57083	-0.16212	0.046978	0.079306	1.13427	2.00675	1.36769	-0.43246	-0.35661	-0.10587	1.56451		0.018543	1.58874	1.52435	1.24962	1.01364	-1.45519	-0.24004
	-0.74033	-0.23717	0.02016	1.7808	-2.13459	-0.37893	-1.83144	-0.7231	0.81364	-2.05234	-0.05227	-1.07254	-0.06212	-0.47418	-0.02187	2.67804	0.211316	0.08702	0.031537	-1.58447		-0.73931	-0.21122	0.201242	-0.83152	-1.06423	1.0065	-0.97535	-1.20304	1.2182	-0.5249	-0.13264	-0.10722	0.296481	1.10949	1.95668	1.43732	-0.26192	-0.22157	-0.51137	1.55491		0.174039	1.5219	1.2499	1.03281	1.29555	-1.5725	-0.28019
	-1.04868	-0.72868	-0.13191	1.63233	-1.98362	-0.25783	-1.76399	-0.60806	0.853722	-2.13937	-0.63101	-1.16863	-0.31949	-0.69306	0.023867	2.25756	-0.63939	0.067887	0.04918	-1.28757		-0.95722	0.074346	0.152596	-0.97517	-1.00718	1.22674	-0.91846	-1.11512	1.15699	-0.45571	-0.15243	-0.30001	0.41356	1.09281	1.89684	1.66356	-0.19985	-0.11086	-0.98186	1.60244		0.358094	1.37411	0.770968	0.937493	1.3325	-1.47955	-0.38602
	-1.15167	-1.08809	-0.31445	1.42076	-1.8834	-0.0689	-1.56184	-0.4551	1.15444	-2.05253	-0.76292	-1.24588	-0.39265	-0.96676	0.069618	1.50026	-1.54865	0.106371	-0.09268	-1.05392		-1.11153	0.24585	-0.15687	-0.98832	-0.89331	1.36636	-0.77638	-1.07993	1.06546	-0.40977	-0.14265	-0.4465	0.664229	1.05122	1.86676	1.69831	-0.12223	-0.30767	-1.37149	1.79253		0.499575	1.2851	0.342962	0.815417	1.44495	-1.29342	-0.58421
	-1.23409	-1.37176	-0.43641	1.03962	-1.6489	0.133195	-1.52139	-0.39762	1.19452	-1.57217	-0.89482	-1.0535	-0.35641	-1.14955	0.27523	0.743629	-2.20618	0.086773	-0.30499	-0.96901		-1.1752	0.316901	-0.61302	-1.02758	-0.85055	1.38624	-0.76225	-1.07998	0.963505	-0.31748	-0.18216	-0.60823	0.881404	0.968315	2.02641	1.61093	0.017211	-0.45553	-1.48535	2.10617		0.626852	1.16669	0.018009	0.612143	1.70798	-1.06056	-0.7956
	-1.41895	-1.33441	-0.32982	0.743272	-1.1459	0.389284	-1.50795	-0.39769	1.05383	-0.85183	-0.94766	-0.93783	-0.20947	-1.29536	0.206375	0.070555	-2.53498	0.262284	-0.35823	-0.67212		-1.15711	0.431186	-0.97137	-1.06652	-0.86496	1.14608	-0.80513	-1.10939	0.678657	-0.25616	-0.27095	-0.77016	0.780773	0.893506	2.20606	1.48866	0.203674	-0.67697	-1.51798	2.31531		0.732836	1.09264	-0.06827	0.381799	2.04651	-0.87443	-0.9938
	-1.7072	-1.31556	0.035056	0.573599	-0.57617	0.550884	-1.23862	-0.53164	0.853363	-0.45892	-1.05258	-0.78358	-0.13604	-1.44161	-0.04528	-0.5738	-2.67015	0.437331	-0.18109	-0.01446		-1.19353	0.559444	-1.23193	-1.07968	-0.92226	0.76568	-0.9617	-1.20329	0.383387	-0.14097	-0.40877	-0.79337	0.546577	0.851919	2.31572	1.41914	0.327574	-0.86147	-1.55022	2.35332		0.817539	1.03319	-0.03478	0.164657	2.0457	-0.63016	-1.2187
	-1.97439	-1.35306	0.400299	0.48922	-0.07356	0.887964	-0.91494	-0.68523	0.692588	-0.32784	-0.89518	-0.72623	0.065605	-1.47823	-0.18289	-0.91075	-2.67024	0.26211	0.101964	0.282433		-1.10275	0.688042	-1.32948	-1.13198	-0.9792	0.485464	-1.07584	-1.29131	0.291861	-0.10255	-0.57617	-0.77029	0.278887	0.777314	2.37563	1.3841	0.436288	-0.94747	-1.61534	2.30564		0.902231	1.0107	-0.0355	0.056127	1.64893	-0.46712	-1.3905
	-1.99506	-1.27785	0.704607	0.467928	0.228049	1.09006	-0.7668	-0.78125	0.411777	-0.13168	-0.86894	-0.68773	0.139034	-1.53269	-0.02257	-0.91087	-2.43842	0.047868	0.349573	0.154839		-1.03037	0.559199	-1.41111	-1.21038	-1.23624	0.044933	-1.33219	-1.42633	0.200085	-0.1411	-0.67457	-0.70881	0.195002	0.669488	2.36555	1.34906	0.731228	-1.08301	-1.63172	2.14393		0.979995	1.06213	0.048889	-0.05273	1.34655	-0.43257	-1.33829
	-2.13875	-1.03177	1.0089	0.467834	0.378617	1.22466	-0.87456	-0.78134	-0.11005	-0.06618	-0.94813	-0.64923	0.102196	-1.47839	0.137212	-0.46257	-2.05169	-0.14733	0.650348	-0.01475		-1.10291	0.416406	-1.34605	-1.34065	-1.53617	-0.47526	-1.57428	-1.56722	0.118746	-0.19485	-0.68451	-0.67801	0.061288	0.602989	2.29547	1.45359	0.995069	-0.98461	-1.55064	1.74445		0.986797	1.12094	0.150808	-0.20187	0.818076	-0.45643	-1.194
	-2.22117	-0.5215	1.26749	0.361769	0.412108	1.2381	-0.84761	-0.64711	-0.31051	-0.2188	-0.65829	-0.7072	-0.02653	-1.29577	-0.04569	-0.09781	-1.6267	-0.30304	0.933401	0.048906		-1.20292	0.287563	-1.13467	-1.35382	-1.83608	-0.95585	-1.60291	-1.64937	0.037165	-0.30248	-0.60599	-0.63949	-0.20641	0.495169	2.0759	1.54026	1.05677	-0.99703	-1.64824	1.15501		0.922615	1.22393	0.16719	-0.24305	0.345799	-0.56206	-1.18136
	-2.1801	-0.18119	1.41943	0.192096	0.160694	0.887723	-0.88818	-0.47496	-0.17048	-0.35008	-0.44817	-0.70728	-0.19157	-0.94913	-0.34318	0.013667	-1.14315	-0.42019	0.9156	-0.18494		-1.30272	-0.11232	-0.9881	-1.41916	-2.06455	-1.25612	-1.54601	-1.73739	0.077823	-0.37181	-0.59621	-0.60869	-0.34053	0.320912	1.78609	1.6099	1.04109	-1.07101	-1.90792	0.688889		0.83731	1.31214	0.11513	-0.17595	-0.16378	-0.71415	-1.22152
	-2.03658	0.026567	1.31307	0.12841	-0.19142	0.591028	-1.18496	-0.32154	0.130712	-0.3939	-0.18471	-0.70737	-0.28355	-0.58424	-0.45785	0.125815	-0.62088	-0.42026	0.703277	-0.54577		-1.42069	-0.48394	-0.90714	-1.41927	-2.32159	-1.29636	-1.30416	-1.77856	0.159238	-0.47944	-0.51745	-0.68592	-0.39091	0.18818	1.61628	1.64464	1.0876	-1.10805	-2.1676	0.413169		0.702334	1.45209	0.131512	-0.0009	-0.48506	-0.94801	-1.24816
	-1.81026	0.38581	1.22158	0.022834	-0.64381	0.240329	-1.44124	-0.2065	0.351087	-0.19723	-0.02731	-0.76487	-0.33876	-0.43859	-0.3892	0.097621	-0.31161	-0.0306	0.384635	-0.75786		-1.61135	-0.76942	-0.97247	-1.21093	-2.50716	-1.3366	-1.10474	-1.80784	0.148967	-0.57168	-0.37979	-0.6937	-0.4078	0.19641	1.52645	1.48748	0.9168	-1.20636	-2.20023	0.28955		0.546056	1.57725	0.284754	0.133871	-0.37304	-1.04196	-1.28831
	-1.68734	0.631904	1.14533	-0.25232	-1.0127	-0.23153	-1.4683	-0.28332	0.53129	0.086368	0.104366	-0.84213	-0.2102	-0.21943	-0.36638	-0.23863	-0.21532	0.202982	0.012813	-0.75795		-1.72023	-0.81244	-1.10263	-1.01563	-2.56446	-1.15644	-0.77771	-1.71992	0.108127	-0.61792	-0.3503	-0.6629	-0.54152	0.237861	1.52636	1.2086	0.512747	-1.14491	-2.23286	0.279951		0.403973	1.65807	0.591543	0.187114	-0.31721	-1.05386	-1.47332
	-1.6051	0.688175	0.932314	-0.44319	-1.11307	-0.74389	-1.26583	-0.41772	0.932436	0.369967	0.104249	-1.05444	-0.02694	-0.09205	-0.27536	-0.9398	-0.09922	0.241917	-0.28812	-0.63053		-1.59332	-0.85547	-1.08646	-0.79423	-2.4077	-0.97674	-0.56436	-1.60262	0.016359	-0.66416	-0.45857	-0.64753	-0.82595	0.212882	1.55627	0.877388	0.171262	-1.14501	-2.3792	0.403408		0.325776	1.71688	0.881238	0.308344	-0.12926	-1.05436	-1.76388
	-1.58461	0.38557	0.719311	-0.25251	-1.1635	-1.21576	-1.10418	-0.45618	1.23315	0.653566	-0.08037	-1.42061	0.101636	-0.23786	0.068305	-1.41641	-0.21549	0.202808	-0.55361	-0.73688		-1.40283	-0.9128	-1.1355	-0.5598	-2.16519	-0.73694	-0.55024	-1.56757	-0.00386	-0.68732	-0.56706	-0.63988	-0.94333	0.270737	1.5062	0.668297	0.077831	-1.14511	-2.3952	0.764648		0.32547	1.687	1.11961	0.33484	-0.13006	-1.00841	-1.93568
	-1.50237	0.101901	0.506296	-0.06233	-1.01293	-1.33698	-0.79402	-0.37952	1.23306	0.828388	-0.1853	-1.84422	0.193442	-0.60292	0.640058	-1.58428	-0.37003	0.085656	-0.58913	-0.65197		-1.21255	-0.74164	-1.24975	-0.20793	-1.9084	-0.45658	-0.5361	-1.48538	-0.03451	-0.77955	-0.59671	-0.58612	-0.94347	0.411636	1.49611	0.441766	0.186551	-1.12059	-2.11955	1.10685		0.353553	1.64973	1.28954	0.307196	-0.14974	-0.84564	-2.09461
	-1.13245	-0.0118	0.430046	0.001163	-0.69453	-1.32354	-0.32216	-0.30285	1.03261	0.740839	-0.34356	-2.24899	0.138227	-0.9497	1.16652	-1.72475	-0.54439	-0.10908	-0.53605	-0.56758		-0.96753	-0.59874	-1.34729	0.000413	-1.58013	-0.29692	-0.70692	-1.4092	-0.06515	-0.86409	-0.72469	-0.43976	-0.82638	0.511214	1.39628	0.302045	0.294895	-1.14532	-1.8118	1.38241		0.402769	1.56089	1.45989	0.238938	-0.22606	-0.68259	-2.12156
	-0.72137	-0.35182	0.156086	0.14896	-0.29222	-1.3506	0.055194	-0.22619	1.03252	0.435182	-0.42273	-2.48013	0.083012	-1.22341	1.28101	-1.75294	-0.40893	-0.63503	-0.43021	-0.50392		-0.59555	-0.49909	-1.41263	-0.02579	-1.29474	-0.17687	-0.80682	-1.34478	-0.00412	-0.91034	-0.82309	-0.34723	-0.64271	0.494533	1.21647	0.493806	0.574286	-1.05953	-1.66573	1.53442		0.466338	1.50161	1.45916	0.184224	-0.50957	-0.62496	-2.05614
	-0.26961	-0.65488	-0.22453	0.551109	0.109684	-1.26967	0.230337	-0.01566	1.05252	-0.02352	-0.39649	-2.55739	0.064552	-1.46099	1.30328	-1.36078	-0.09966	-0.96634	-0.23535	-0.52527		-0.13292	-0.52747	-1.42907	0.013247	-1.09512	-0.27722	-1.00614	-1.34483	0.199054	-0.95658	-0.78398	-0.31662	-0.40879	0.494465	1.03665	0.842177	1.07101	-1.14553	-1.45505	1.5629		0.536836	1.5087	1.25314	0.143368	-0.64251	-0.61378	-1.93794
	0.326742	-0.93855	-0.42231	0.974454	0.428079	-1.08106	0.270783	0.233239	0.911827	-0.50408	-0.26482	-2.40359	0.06447	-1.6068	1.46362	-0.85634	0.132161	-1.06396	-0.04089	-0.54661		0.102791	-0.5705	-1.60812	0.01313	-1.10952	-0.27739	-1.17696	-1.39173	0.422847	-1.05651	-0.6658	-0.2781	-0.04089	0.56063	0.966574	1.20757	1.64547	-1.29339	-1.09818	1.63899		0.614611	1.4936	0.911074	0.061575	-0.69995	-0.55587	-1.74087
	0.963751	-0.95757	-0.74198	1.22873	0.780051	-0.81148	0.284224	0.290718	0.51098	-0.89718	-0.13315	-1.9797	0.174654	-1.46115	1.60102	-0.65999	0.712525	-1.14209	0.224437	-0.27046		0.238773	-0.62783	-1.80386	-0.05222	-1.13823	-0.33768	-1.34813	-1.36842	0.504254	-1.15645	-0.60698	-0.25502	0.226515	0.568859	1.08624	1.45167	2.04926	-1.29349	-0.79004	1.58178		0.656719	1.54484	0.619521	0.061001	-0.663	-0.54468	-1.67576
	1.45717	-0.76828	-1.09176	1.35531	0.947802	-0.63638	0.122463	0.080036	0.209605	-1.20284	0.050611	-1.44005	0.266461	-1.22372	1.53217	-0.54782	1.17626	-1.10316	0.454745	0.111438		0.293211	-0.69946	-1.86881	-0.20859	-1.19552	-0.5177	-1.43343	-1.40945	0.554864	-1.20269	-0.62654	-0.31681	0.192884	0.602007	1.14614	1.73025	2.32865	-1.26897	-0.6606	1.48673		0.628193	1.58888	0.345483	0.087496	-0.6638	-0.58023	-1.64994
	1.45708	-0.57946	-1.2899	1.41881	0.980893	-0.58244	-0.10681	-0.01599	0.069394	-1.09363	0.392519	-0.80439	0.266379	-0.84099	1.46331	-0.40828	1.33108	-1.08374	0.649188	0.472101		0.256795	-0.67098	-1.90155	-0.30004	-1.25247	-0.69821	-1.34837	-1.42125	0.656653	-1.28723	-0.60715	-0.34756	-0.04132	0.709691	1.15605	1.78203	2.53029	-1.1952	-0.48203	1.46761		0.634994	1.63291	0.003409	0.113982	-0.53247	-0.59241	-1.80854
	1.20999	-0.23915	-1.28996	1.37632	1.0983	-0.56901	-0.30907	0.022301	-0.31185	-0.74444	0.813501	-0.41907	0.229555	-0.3482	1.60072	-0.29613	1.23418	-1.00578	0.755441	0.811497		0.030014	-0.78517	-1.85278	-0.36507	-1.2383	-0.7585	-1.47643	-1.3978	0.666749	-1.41795	-0.73512	-0.30151	-0.24203	0.941927	1.19596	1.48571	2.59236	-1.15836	-0.25512	1.48656		0.655811	1.61781	-0.30484	0.126943	-0.32608	-0.63963	-2.08591
	1.04572	0.157962	-1.22908	1.18595	1.115	-0.63656	-0.52516	-0.1884	-0.69308	-0.28592	1.20875	-0.36174	0.045696	0.053231	1.62353	-0.43659	1.06028	-0.96684	0.755362	1.04464		-0.41481	-0.8568	-1.77181	-0.49566	-1.23842	-0.6184	-1.77553	-1.3275	0.564793	-1.58714	-0.97127	-0.19373	-0.55996	1.19888	1.18588	1.13746	2.51449	-1.03564	-0.07694	1.61002		0.641479	1.49941	-0.44243	0.139904	-0.19474	-0.72163	-2.3369
	0.819209	0.725046	-1.24438	0.995084	0.997451	-0.70411	-0.72742	-0.4763	-0.91362	0.412554	1.44525	-0.36182	-0.28475	0.435959	1.25729	-0.35251	0.88592	-0.92837	0.631228	1.12955		-0.76857	-0.92843	-1.65785	-0.74337	-1.25283	-0.67868	-2.11706	-1.21021	0.524204	-1.6486	-1.24708	-0.10892	-1.01148	1.42262	1.06581	0.788805	2.28147	-0.78978	-0.02835	1.75253		0.577308	1.37362	-0.47738	0.193137	-0.30882	-0.81558	-2.46911
	0.387848	1.12216	-1.07685	0.825932	0.913862	-0.82534	-0.95669	-0.70618	-0.75351	1.02358	1.62964	-0.51579	-0.67033	0.728206	0.822292	-0.15616	0.363935	-0.86993	0.383461	1.0232		-1.11345	-1.05692	-1.54428	-1.03022	-1.38159	-0.75901	-2.30247	-1.14578	0.595181	-1.64115	-1.52265	0.060584	-1.27957	1.68807	0.806243	0.649085	1.98627	-0.65474	-0.06097	1.89502		0.534418	1.1813	-0.44389	0.273772	-0.46018	-0.83944	-2.44328
	-0.12634	1.32992	-0.86397	0.910121	0.813092	-1.05455	-1.15896	-0.64871	-0.53313	1.35142	1.68223	-0.86269	-0.81699	0.946949	0.364378	0.06759	0.073392	-1.02564	0.047084	0.704868		-1.37657	-1.21436	-1.51181	-1.26488	-1.43888	-0.75917	-2.53031	-1.03436	0.686782	-1.62582	-1.64101	0.237625	-1.36304	1.89521	0.67642	0.474887	1.44264	-0.54403	-0.02862	2.00919		0.619279	0.98177	-0.17131	0.286733	-0.55537	-0.86303	-2.36498
	-0.53759	1.53813	-0.74251	1.0796	0.846582	-1.40524	-1.33423	-0.72554	-0.31228	1.28574	1.4449	-1.34463	-0.78032	0.837244	-0.0706	-0.04414	-0.00369	-1.14278	-0.25384	0.407782		-1.53997	-1.48588	-1.38154	-1.39516	-1.5387	-0.71927	-2.78665	-0.92294	0.717018	-1.55662	-1.66057	0.283853	-1.36319	2.01119	0.676338	0.561554	1.05414	-0.5195	-0.06125	1.98055		0.633178	0.796841	0.15259	0.191405	-0.78226	-0.85212	-2.18079
	-0.7636	1.76482	-0.75782	1.29098	0.796172	-1.66145	-1.4423	-0.9746	0.02861	1.11074	0.997321	-1.47931	-0.68895	0.636622	-0.5056	-0.32495	-0.00377	-1.00629	-0.41341	0.089446		-1.60364	-1.61437	-1.30019	-1.48661	-1.76716	-0.81915	-2.80102	-0.84677	0.737302	-1.4876	-1.51305	0.22206	-1.36333	1.94489	0.656252	0.823108	0.852236	-0.63042	-0.12598	1.96142		0.632872	0.60452	0.527823	0.163761	-1.04734	-0.74748	-1.90485
	-1.05137	1.9541	-0.6817	1.71432	0.88001	-1.79617	-1.46937	-0.87875	0.449841	0.761352	0.523387	-1.11329	-0.54201	0.581729	-0.73433	-0.63313	0.054245	-0.88977	-0.46624	-0.10188		-1.45857	-1.64309	-1.38182	-1.64299	-1.9245	-0.77972	-2.51641	-0.87605	0.727031	-1.35702	-1.29678	0.068042	-1.22989	1.77894	0.666168	0.909775	0.634778	-0.77799	-0.17485	1.8947		0.646591	0.478733	0.783303	0.217326	-1.17983	-0.60808	-1.72067
	-1.36021	2.08612	-0.60559	1.905	0.84637	-1.93122	-1.40191	-0.72579	0.770644	0.018957	0.207602	-0.9402	-0.24849	0.563377	-0.78027	-1.05362	0.344153	-0.85084	-0.4313	-0.08073		-1.33167	-1.67182	-1.44716	-1.66919	-1.99573	-0.43973	-2.08962	-0.92309	0.635498	-1.24182	-1.02114	-0.05549	-0.91224	1.57147	0.686083	0.944519	0.541347	-1.04868	-0.175	1.76156		0.688879	0.449024	1.05588	0.352091	-1.04895	-0.44503	-1.58958
	-1.48331	2.21859	-0.5447	1.77773	0.594956	-1.93128	-1.33446	-0.61074	0.750469	-0.52719	-0.13454	-0.76664	0.173697	0.490214	-0.9408	-1.36249	0.827238	-0.83141	-0.34276	-0.16582		-1.09574	-1.55753	-1.3821	-1.53882	-1.95333	-0.09973	-1.79075	-0.89965	0.564104	-1.11105	-0.64717	-0.2558	-0.8119	1.29777	0.775742	0.770327	0.650067	-1.29474	0.003185	1.67602		0.724059	0.537227	1.20912	0.432403	-0.84211	-0.28226	-1.47169
	-1.15456	2.12382	-0.48418	1.35419	0.510968	-1.74236	-1.21332	-0.68758	0.670052	-0.63607	-0.37188	-0.43921	0.247126	0.307862	-0.82631	-1.55843	1.05952	-0.61688	-0.1479	-0.16592		-0.86003	-1.44357	-1.17072	-1.46096	-2.03886	0.200672	-1.60591	-0.89382	0.462391	-0.94986	-0.41119	-0.47927	-0.77854	0.999158	0.765661	0.560821	1.03794	-1.47924	0.23009	1.66642		0.681169	0.647614	1.02021	0.567178	-0.40963	-0.15454	-1.45906
	-0.62047	2.02906	-0.54483	0.973051	0.343466	-1.28411	-1.07836	-0.72604	0.449498	-0.70175	-0.21383	-0.05436	0.210289	0.27124	-0.52903	-1.27854	1.36879	-0.32477	0.099709	-0.18726		-0.70588	-1.30068	-1.10565	-1.59123	-2.11043	0.460507	-1.52052	-0.92911	0.279172	-0.85757	-0.21439	-0.60261	-0.57812	0.733756	0.735584	0.334283	1.1933	-1.56524	0.457008	1.6473		0.673776	0.7506	0.763267	0.850181	0.079905	-0.13167	-1.4857
	-0.00356	1.84007	-0.63632	0.528334	0.07527	-0.82587	-1.07842	-0.53425	0.228466	-0.6144	0.207151	0.04202	0.09994	0.21636	-0.07132	-0.7741	1.67806	-0.09119	0.276429	-0.03861		-0.47903	-1.15812	-1.00799	-1.60439	-2.02481	0.820545	-1.49213	-0.95854	0.126523	-0.78855	-0.10606	-0.67983	-0.32746	0.518184	0.715498	0.229871	1.27091	-1.44251	0.668066	1.59962		0.659275	0.87576	0.455014	0.99849	0.475073	-0.19058	-1.57863
	0.448205	1.53746	-0.71257	-0.12787	-0.15976	-0.43511	-1.02448	-0.43885	-0.15277	-0.30894	0.496343	-0.22771	-0.04716	-0.07561	0.500453	0.038415	1.89051	0.220432	0.488594	0.046298		-0.38847	-1.08674	-0.634	-1.4091	-1.9538	0.980205	-1.6487	-0.90572	0.12644	-0.73474	-0.07682	-0.66447	-0.09355	0.401862	0.615671	0.333991	1.50366	-1.30747	0.813744	1.59954		0.637846	0.956758	0.232298	1.03852	0.68147	-0.27258	-1.67158
	0.83872	0.932339	-0.77358	-0.65688	-0.15984	-0.05753	-1.10555	-0.38137	-0.67413	0.302085	0.680731	-0.40143	-0.34085	-0.65948	1.02692	0.739327	1.75534	0.571091	0.718916	-0.1238		-0.34313	-0.91558	-0.22702	-1.27872	-1.83959	0.880315	-1.79135	-0.85891	0.146723	-0.7579	-0.10623	-0.67225	-0.0267	0.393484	0.555591	0.403628	1.51908	-1.24601	0.976066	1.6185		0.644479	0.934265	0.111807	0.983797	0.71841	-0.43662	-1.84338
	1.1263	0.289342	-0.92565	-0.97494	0.125006	0.050075	-1.15962	-0.22794	-0.97503	0.826176	0.943565	-0.5361	-0.87301	-1.22508	1.78201	1.21569	1.42607	0.882714	0.824747	-0.33588		-0.39771	-0.75838	0.016955	-1.24	-1.72571	0.840076	-1.8624	-0.85896	0.004019	-0.87322	-0.28348	-0.64916	0.157384	0.501366	0.435766	0.420925	1.42565	-1.19686	1.04053	1.58034		0.615952	0.830641	0.179512	0.929084	0.793117	-0.55365	-2.08116
	1.08553	-0.0137	-1.13867	-1.1441	0.309539	-0.00398	-1.14617	0.040146	-1.13581	0.957255	1.36455	-0.63265	-1.24021	-1.55359	2.28556	1.4956	1.21346	1.15532	0.789224	-0.48471		-0.51569	-0.44455	0.163135	-1.22707	-1.44032	0.959661	-1.83436	-0.82964	-0.14863	-1.02703	-0.51001	-0.60293	0.274064	0.633956	0.345699	0.508014	1.30112	-1.19696	0.992034	1.52314		0.55177	0.76381	0.434992	0.87437	0.622423	-0.65901	-2.14771
	0.838444	-0.35372	-1.15397	-1.39806	0.510456	-0.24669	-1.03821	0.231483	-0.9953	1.39337	1.65437	-0.69062	-1.57066	-1.79119	2.55992	1.49548	0.884652	1.31132	0.665512	-0.6968		-0.59731	-0.04456	0.358592	-0.95348	-1.21211	1.1799	-1.79172	-0.79445	-0.19941	-1.12696	-0.80529	-0.58775	0.157097	0.791463	0.185873	0.525311	1.28581	-1.30788	0.894428	1.57065		0.53728	0.697144	0.673351	0.76583	0.564978	-0.7296	-2.06909
	0.57126	-0.61891	-1.00203	-1.63132	0.895981	-0.5029	-0.76887	0.193022	-0.9753	1.67749	1.65425	-0.70998	-1.8092	-1.99181	2.55982	1.27147	0.555843	1.25269	0.505934	-0.97263		-0.75162	0.312187	0.651475	-0.75818	-1.05501	1.15969	-1.77758	-0.75939	-0.24025	-1.15012	-1.02197	-0.61078	-0.12734	1.04842	0.036053	0.420483	1.23903	-1.61522	0.813067	1.63722		0.565363	0.645085	0.963046	0.738186	0.73407	-0.67169	-1.85882
	0.694668	-0.84577	-0.84973	-1.84289	1.24794	-0.67812	-0.71493	0.039889	-0.73482	1.69928	1.9698	-0.47855	-1.82766	-1.90054	2.33109	0.654517	0.36258	0.999431	0.063645	-1.14273		-0.84255	0.640657	0.602441	-0.69306	-0.94113	1.11944	-1.7492	-0.75944	-0.43364	-1.15018	-1.14994	-0.65714	-0.51227	1.29706	-0.00402	0.263316	1.0523	-1.7874	0.74794	1.6181		0.628932	0.622602	1.21853	0.751147	1.05373	-0.50892	-1.68815
	1.044	-0.63801	-0.66733	-2.03376	1.38173	-0.93433	-0.59347	-0.15162	-0.17347	1.61173	2.3908	-0.05512	-1.77261	-1.49911	2.19348	0.093695	0.381858	0.687634	-0.43223	-1.07907		-0.90601	0.783217	0.488194	-0.52385	-0.92697	1.13932	-1.74932	-0.78872	-0.56593	-1.12716	-1.23872	-0.74962	-0.76321	1.44627	-0.11386	0.176357	1.03662	-1.7752	0.699457	1.54185		0.671051	0.651849	1.16687	0.831772	1.41113	-0.29942	-1.46469
	1.311	-0.07048	-0.45445	-2.22411	1.23101	-1.04205	-0.45883	-0.30521	0.227674	1.45859	2.52247	0.310898	-1.47908	-1.17118	1.85015	-0.38292	0.613675	0.472927	-0.53822	-0.84593		-0.9606	0.811703	0.406947	-0.36739	-0.84133	1.11911	-1.84921	-0.82989	-0.49494	-1.05044	-1.22895	-0.81141	-0.89733	1.50433	-0.15393	0.2111	1.12979	-1.73866	0.56936	1.43728		0.777036	0.65153	0.960857	0.763524	1.67416	-0.23011	-1.21483
	1.66034	0.382992	-0.16539	-2.43617	1.01276	-1.0961	-0.45889	-0.61184	0.287841	1.50222	2.28513	0.465154	-1.03854	-0.80628	1.64435	-1.05535	0.88422	0.258684	-0.45011	-0.46403		-0.95159	0.668899	0.276412	-0.10716	-0.7414	0.878958	-1.96302	-0.92966	-0.34247	-0.93525	-1.04201	-0.88074	-0.81374	1.58709	-0.16401	0.176058	1.2696	-1.62795	0.471742	1.33269		0.968188	0.570092	0.652603	0.560249	1.89943	-0.10211	-1.09663
	2.15377	0.893721	0.093201	-2.47866	0.744563	-1.02867	-0.62065	-0.82254	0.167237	1.24029	1.73213	0.349311	-0.59843	-0.45966	1.5755	-1.53197	1.1354	-0.01408	-0.34384	0.002865		-0.94258	0.440295	-0.00045	-0.06813	-0.62753	0.398366	-1.96314	-1.00006	-0.23049	-0.85065	-0.8255	-0.9734	-0.54633	1.70308	-0.09411	0.001451	1.3935	-1.27157	0.42326	1.18981		1.13096	0.488467	0.46409	0.383712	1.86131	0.130751	-1.0312
	2.54427	1.23403	0.30608	-2.37277	0.241822	-0.96156	-0.91743	-0.80388	0.14754	0.956491	1.33727	0.214635	-0.3049	-0.22223	1.41497	-1.78471	1.2515	-0.22878	-0.25531	0.533004		-0.98808	0.211692	-0.42361	-0.08129	-0.49902	0.298013	-1.87773	-1.07633	-0.17988	-0.86611	-0.66813	-1.04273	-0.14493	1.72792	-0.01421	-0.36466	1.48666	-0.81669	0.471464	1.03763		1.25807	0.399627	0.190051	0.248112	1.67174	0.235113	-1.09775
	2.56476	1.70645	0.549432	-2.1397	-0.32806	-1.02879	-0.99851	-0.61209	-0.03332	0.912668	0.574024	-0.07484	-0.34174	-0.25885	1.20915	-1.84095	1.07715	-0.28694	0.169095	0.999915		-1.10606	0.154357	-0.63565	-0.02921	-0.31367	0.257759	-1.74992	-1.13512	-0.04754	-0.93544	-0.47134	-1.12767	0.323034	1.71124	0.015469	-0.86992	1.51763	-0.59546	0.650032	0.952095		1.37132	0.288623	-0.04977	0.031303	1.52037	0.199564	-0.95347
	2.42058	1.93359	0.823256	-1.86473	-0.69695	-0.97517	-1.03874	-0.32481	-0.29405	1.04323	-0.1365	-0.67208	-0.39652	-0.45991	0.911116	-1.95334	0.922616	-0.30654	0.593925	1.38181		-1.22402	0.197145	-0.91251	-0.05541	-0.11405	0.197959	-1.67877	-1.1293	0.054008	-0.9738	-0.28439	-1.13545	0.741173	1.71117	0.195113	-1.42753	1.26907	-0.534	0.666144	0.932972		1.47022	0.221781	-0.06762	-0.3344	1.38742	0.175705	-0.75639
	2.42049	1.72521	1.06698	-1.37779	-0.79772	-0.84025	-1.13331	-0.05672	-0.41465	0.934335	-0.42656	-1.11497	-0.56199	-0.56918	0.682381	-1.98154	0.613171	-0.50173	0.806089	1.74246		-1.24227	0.325392	-1.27086	-0.09467	-0.057	0.197795	-1.49394	-1.1176	0.074299	-0.98926	-0.1763	-1.15848	1.07516	1.74432	0.354767	-1.91534	0.802827	-0.52179	0.795577	1.00905		1.51942	0.236244	-0.13677	-0.49707	1.21673	0.2453	-0.5722
	2.4204	1.3658	1.21891	-0.70059	-0.73067	-0.66515	-1.21439	0.403247	-0.33438	0.737488	-0.55847	-1.38515	-0.89243	-0.87942	0.476563	-1.61678	0.245634	-0.63793	0.876898	1.86986		-1.21531	0.496555	-1.56401	-0.25104	-0.15717	0.357441	-1.15232	-1.12352	0.06402	-1.03551	-0.15667	-1.15854	1.19226	1.72764	0.534411	-2.31634	0.15072	-0.58346	0.909162	1.09443		1.50509	0.280285	-0.24014	-0.56532	1.02761	0.186387	-0.28308
	2.35856	1.10107	1.3255	-0.19296	-0.61327	-0.67871	-1.18744	0.824839	-0.2943	0.846705	-0.3477	-1.26948	-1.22288	-1.3541	0.155611	-1.33689	-0.04445	-0.59946	0.929986	1.99727		-1.18813	0.668058	-1.72677	-0.2381	-0.31416	0.757554	-0.95322	-1.15882	0.12506	-1.13544	-0.16661	-1.12792	1.14188	1.61982	0.664309	-2.52543	-0.45511	-0.82953	1.02236	1.12291		1.46931	0.316924	-0.36023	-0.66032	1.08342	0.022625	-0.00682
	2.3173	1.04418	1.41649	0.230406	-0.362	-0.66527	-1.0123	0.996988	-0.33456	0.934059	0.020566	-0.99993	-1.36954	-1.70087	0.041465	-1.22474	-0.00581	-0.46297	1.07168	1.95467		-1.10644	0.739439	-1.88952	-0.23822	-0.34286	0.857579	-0.78265	-1.1881	0.308104	-1.1049	-0.23569	-1.12028	0.890924	1.54521	0.753974	-2.35153	-1.02983	-1.11253	0.990112	1.14187		1.469	0.331388	-0.49781	-0.80978	1.06374	-0.05937	0.216642
	2.25546	0.874123	1.37071	0.526568	0.023523	-0.61133	-0.95835	0.939339	-0.45516	0.759058	0.54698	-0.74967	-1.22304	-1.90149	0.178341	-1.11259	0.148556	-0.24889	1.01844	1.89083		-0.97045	0.5534	-2.21528	-0.34271	-0.44304	0.957111	-0.62598	-1.2469	0.501328	-1.0434	-0.39322	-1.06633	0.606487	1.51193	0.913621	-1.79422	-1.41834	-1.19853	0.811278	1.12275		1.44031	0.345687	-0.61788	-0.87771	0.874173	-0.01342	0.189679
	2.21421	0.817231	1.23388	0.949913	0.2748	-0.63839	-0.91791	0.786206	-0.71589	0.497127	0.86253	-0.36436	-1.03934	-1.93812	0.476171	-0.86077	0.245289	-0.07338	0.912039	1.78448		-0.85263	0.296193	-2.39471	-0.39469	-0.52857	1.27755	-0.41263	-1.30555	0.643623	-0.98189	-0.5212	-1.10497	0.338797	1.47034	0.903541	-1.13224	-1.4492	-1.18632	0.665323	1.05603		1.34791	0.286412	-0.70416	-0.68913	0.666161	0.02113	0.097058
	2.00878	0.911839	1.27952	1.18299	0.325073	-0.70594	-0.79645	0.671007	-1.05696	0.715137	1.09963	-0.03693	-0.78257	-1.95647	0.681784	-0.63635	0.225838	0.218733	0.681995	1.5724		-0.83454	-0.04649	-2.37855	-0.30378	-0.58586	1.55742	-0.28482	-1.35259	0.785918	-0.99735	-0.56071	-1.19745	0.071095	1.38742	0.843707	-0.59238	-1.24756	-1.12486	0.518968	0.922889		1.30502	0.123657	-0.56843	-0.56821	0.66536	0.020634	0.017319
	1.57693	1.19534	1.29469	1.1405	0.341781	-0.78667	-0.60781	0.402747	-1.4382	1.06432	1.54697	0.233081	-0.58094	-1.90174	0.773353	-0.60839	0.24513	0.471823	0.469672	1.46607		-0.92526	-0.44672	-2.31349	-0.12153	-0.50023	1.69705	-0.12815	-1.31152	0.94858	-1.0359	-0.51151	-1.26696	-0.06302	1.24639	0.743634	-0.01762	-0.90596	-1.06369	0.405503	0.789749		1.26213	-0.00952	-0.27874	-0.39283	0.740068	0.136948	-0.15449
	1.00149	1.28993	1.26415	1.1616	0.341706	-0.62507	-0.43265	0.22997	-1.71901	1.32658	1.80981	0.252302	-0.23227	-1.59166	0.956048	-0.52498	0.186953	0.569291	0.36326	1.29597		-1.04344	-0.76079	-2.24843	-0.03031	-0.31489	1.71692	0.085196	-1.18248	1.04018	-0.98208	-0.37385	-1.344	-0.09665	1.09705	0.6838	0.592027	-0.54919	-0.92836	0.242915	0.732548		1.22652	-0.11315	-0.12551	-0.29899	0.550483	0.358128	-0.35268
	0.446137	1.17623	1.08126	1.11911	0.123457	-0.44997	-0.43271	0.287448	-1.7191	1.58832	1.67853	0.059289	0.153145	-1.20849	1.07054	-0.21635	-0.00631	0.471649	0.203682	1.23264		-1.17958	-0.91824	-2.02074	0.112795	-0.34359	1.87704	0.241517	-1.03595	0.978968	-1.00524	-0.24604	-1.39037	-0.0633	0.89788	0.633726	0.957837	-0.25425	-0.89182	0.096947	0.713426		1.10573	-0.13564	0.147079	-0.24543	0.323607	0.5209	-0.44562
	-0.02639	1.06254	0.792421	0.991835	-0.21187	-0.27487	-0.41927	0.593913	-1.37819	1.98125	1.59934	-0.15256	0.391536	-0.71614	0.750128	0.063538	-0.16131	0.276918	0.07997	1.23254		-1.27938	-0.88975	-1.63007	0.177928	-0.30084	2.01667	0.469116	-0.80132	0.927948	-1.08227	-0.07881	-1.46741	-0.0132	0.590966	0.543651	1.09727	-0.09888	-0.92856	0.048078	0.799028		1.00606	-0.1949	0.385451	-0.07037	0.247299	0.555441	-0.45938
	-0.39649	0.873545	0.442278	0.589513	-0.4465	0.021712	-0.48684	0.862002	-0.75658	2.0686	1.70467	-0.19123	0.740194	-0.35125	0.246378	0.259891	-0.25821	0.218298	0.185801	1.31694		-1.29763	-0.68999	-1.17457	0.24305	-0.20125	1.85668	0.55452	-0.56668	0.877171	-1.1899	0.088413	-1.43661	-0.06358	0.292355	0.483817	1.21883	-0.19232	-0.87971	0.080424	0.932009		0.99174	-0.23218	0.47025	-0.00328	0.133671	0.613077	-0.45994
	-0.66416	0.892396	-0.10557	0.187175	-0.56366	0.2913	-0.70261	1.03461	-0.01446	1.78429	1.75664	-0.34566	0.960207	-0.09596	-0.09695	0.455575	-0.10339	0.140167	0.486576	1.52934		-1.24319	-0.43302	-0.83279	0.229896	-0.11561	1.71623	0.597153	-0.30868	0.846519	-1.22075	0.177033	-1.37513	-0.16381	0.026954	0.403748	1.39314	-0.45642	-0.85519	0.129027	1.03642		0.927558	-0.11441	0.486632	0.036751	-0.18759	0.741081	-0.40772
	-0.64366	0.873376	-0.59248	-0.19396	-0.83185	0.574396	-0.91838	1.34107	0.767835	1.45677	1.599	-0.48033	1.23535	0.360281	-0.39442	0.567723	0.051435	-0.09357	0.752329	1.69874		-1.08903	-0.17605	-0.50732	0.099621	-0.08716	1.6364	0.440248	-0.10342	0.764937	-1.21311	0.127674	-1.31346	-0.34817	-0.17221	0.273917	1.53215	-0.70498	-0.87992	0.161386	1.10299		0.884667	0.025544	0.468799	0.238877	-0.4711	0.903844	-0.39509
	-0.37617	1.08113	-0.98833	-0.57511	-1.11682	0.722497	-1.16115	1.51368	1.4497	0.867413	1.44074	-0.44183	1.43743	0.542469	-0.73774	0.567597	0.186434	-0.44439	0.805008	1.82614		-0.83515	0.009403	-0.19814	-0.04402	-0.01581	1.63623	0.31218	0.00213	0.703973	-1.26687	0.009552	-1.21341	-0.54888	-0.29664	0.134096	1.5669	-0.95353	-0.97823	0.258327	1.12195		0.83486	0.062182	0.638729	0.657229	-0.54742	1.01989	-0.51442
	-0.17092	1.53507	-1.308	-0.89265	-1.03338	0.830425	-1.2554	1.34092	2.01105	0.386852	1.41426	-0.17228	1.43735	0.451035	-0.98994	0.25939	0.244439	-0.69765	0.893539	1.65605		-0.51768	0.138002	-0.01936	-0.26563	0.055183	1.49579	0.240796	0.060823	0.724014	-1.31311	0.039039	-1.21347	-0.68299	-0.32993	0.004027	1.61909	-1.12471	-0.97834	0.371912	1.11234		0.841651	0.010123	0.723541	1.1568	-0.49159	1.05444	-0.60704
	0.116667	1.91325	-1.35342	-0.97754	-0.86563	0.965028	-1.34998	0.995903	2.37203	-0.07185	1.4405	0.097271	1.45564	0.232143	-0.87545	-0.0488	0.283094	-0.89285	1.05296	1.35898		-0.28175	0.251958	0.110899	-0.33098	0.055066	1.49562	0.098485	0.0314	0.66305	-1.32087	0.078146	-1.19038	-0.81671	-0.23035	-0.15579	1.51426	-1.20222	-0.88023	0.40427	0.998248		0.926343	0.083554	0.979021	1.48074	-0.41733	1.13571	-0.634
	0.240075	2.29143	-1.26243	-0.78686	-0.71506	0.951469	-1.40404	0.727643	2.5728	-0.29005	1.25651	0.077907	1.23504	0.250332	-0.46358	-0.3296	0.166825	-1.26318	1.05288	0.913145		-0.08239	0.209265	0.094466	-0.39602	0.040657	1.67532	0.098357	-0.02152	0.662967	-1.31324	0.03887	-1.22132	-0.80011	-0.05624	-0.25562	1.21794	-1.14052	-1.01548	0.46872	0.836547		1.00395	0.245671	1.37135	1.69639	-0.39927	1.15857	-0.63456
	0.342899	2.3477	-1.12536	-0.72336	-0.61444	0.884238	-1.33659	0.440195	2.45219	-0.33386	0.966452	0.174284	1.10675	0.450791	-0.05171	-0.55361	-0.10389	-1.7306	0.87558	0.297817		0.099026	0.22345	0.09432	-0.48746	0.069114	1.7553	0.211929	-0.11541	0.632314	-1.35949	-0.0302	-1.15965	-0.7835	0.109374	-0.3157	0.97396	-1.00071	-1.2123	0.420238	0.712704		1.08171	0.267526	1.60972	1.96619	-0.43782	1.11135	-0.76709
	0.527567	2.12084	-1.01914	-0.53318	-0.43031	0.830184	-1.26914	0.075995	2.35169	-0.39954	0.571593	0.366666	0.941269	0.30498	0.268495	-0.44213	-0.27825	-2.02289	0.78689	-0.38126		0.207975	0.251596	0.012685	-0.42233	0.054705	1.65494	0.425274	-0.19169	0.530601	-1.39785	-0.00072	-1.1136	-0.81713	0.291793	-0.27579	0.66019	-1.03194	-1.26165	0.208913	0.598604		1.1735	0.215478	1.81388	2.07357	-0.51368	0.889172	-0.89931
	0.548058	1.64781	-0.94302	-0.40608	-0.14548	0.789628	-1.148	-0.13516	2.23156	-0.22474	0.097679	0.501629	0.647581	0.34144	0.519943	-0.21771	-0.43279	-1.73077	0.751789	-0.99659		0.189724	0.26577	-0.08525	-0.27923	-0.04512	1.45486	0.596188	-0.19174	0.387897	-1.35962	-0.01066	-1.07509	-0.80053	0.499117	-0.24587	0.363867	-1.10982	-1.16325	-0.03453	0.484505		1.30789	0.244725	1.86446	1.96503	-0.53337	0.608592	-0.87347
	0.712632	1.06162	-0.80596	-0.40617	-0.07842	0.776069	-1.12106	0.056636	1.87041	-0.13791	-0.13903	0.366494	0.37227	0.614994	0.771938	0.286727	-0.37478	-1.34111	0.574488	-1.27293		0.135137	0.251351	-0.1017	-0.03174	0.011923	1.4547	0.795279	-0.11556	0.153985	-1.3289	-0.16819	-0.84404	-0.86766	0.681338	-0.28596	0.032657	-1.18733	-1.06515	-0.19673	0.332324		1.42806	0.303538	1.86374	1.81558	-0.53417	0.444829	-0.90043
	0.814982	0.494366	-0.74545	-0.51225	-0.09528	0.776019	-1.01342	0.363101	1.3084	-0.02869	-0.45545	0.269944	0.188848	0.778912	0.771852	0.678889	-0.33614	-1.10751	0.273555	-1.40002		0.053511	0.137161	-0.13443	0.176598	0.154389	1.17449	1.00862	-0.02764	0.001093	-1.30587	-0.41444	-0.60508	-0.90129	0.780916	-0.33603	-0.29856	-1.24966	-1.17577	-0.27809	0.18944		1.42776	0.258881	1.62391	1.88268	-0.66711	0.385916	-1.01976
	1.06189	-0.14863	-0.69981	-0.97818	-0.07856	0.883947	-0.75727	0.650377	0.566096	0.189843	-0.6658	0.327736	0.060122	0.687913	0.496736	1.01491	-0.10432	-0.71785	-0.11598	-1.46386		-0.04651	-0.01994	-0.11826	0.320017	0.254319	0.653802	1.16494	0.060426	-0.22263	-1.30594	-0.56212	-0.38947	-1.00192	0.838771	-0.37587	-0.57744	-1.35864	-1.11461	-0.50528	0.018219		1.34247	0.1183	1.12787	2.19307	-0.70568	0.32729	-1.11239
	1.32889	-0.73481	-0.5174	-1.23214	-0.1122	1.04555	-0.51462	1.07198	-0.07578	0.211608	-0.74499	0.269772	-0.10492	0.505126	0.176329	1.35163	0.224326	-0.075	-0.29285	-1.14572		-0.08292	-0.33436	-0.10211	0.489222	0.353897	0.293436	1.22184	0.195199	-0.45678	-1.37527	-0.64081	-0.32027	-1.13563	0.871919	-0.39595	-1.0478	-1.42096	-0.91771	-0.53791	-0.11492		1.29248	-0.0075	0.631435	2.32752	-0.47996	0.291749	-1.09975
	1.26705	-1.16996	-0.34987	-1.40131	-0.07871	1.04549	-0.29897	1.49358	-0.69757	0.189647	-0.71875	0.038632	-0.03193	0.578127	-0.09824	1.32343	0.436779	0.626372	-0.64695	-0.59431		-0.11004	-0.62017	-0.05334	0.39777	0.524948	0.173523	1.23598	0.312495	-0.55849	-1.49829	-0.71975	-0.3049	-1.03529	0.880154	-0.46602	-1.53603	-1.1723	-0.78267	-0.18104	-0.1719		1.20717	-0.02998	0.032761	2.24606	-0.14187	0.466202	-0.94227
	1.16404	-1.47257	-0.12175	-1.4014	-0.07878	0.991432	-0.23151	1.68491	-1.17924	0.080235	-0.45592	-0.28896	0.225289	0.559775	-0.3499	0.986491	0.572239	0.781907	-0.82383	-0.14867		-0.12829	-0.77727	0.011727	0.267496	0.724924	0.233457	1.25011	0.382797	-0.69102	-1.65191	-0.72968	-0.38966	-0.90186	0.913296	-0.53586	-1.98896	-0.78443	-0.78277	0.289174	-0.2291		1.09349	-0.05969	-0.46328	2.11013	0.027207	0.815596	-0.7452
	0.917439	-1.83198	0.16732	-1.21123	-0.01173	0.977873	-0.12356	1.53132	-1.46005	-0.18168	-0.13974	-0.36621	0.482058	0.413964	-0.55626	0.622147	0.552789	0.820842	-0.73572	0.23323		-0.19196	-0.92041	0.027882	0.058934	0.881671	0.233293	1.16447	0.359387	-0.78254	-1.75973	-0.66077	-0.63627	-0.80152	0.921532	-0.49619	-2.37252	-0.48949	-0.74594	0.613564	-0.21966		0.972697	-0.10436	-0.77153	1.87979	0.158546	1.10687	-0.48214
	0.650254	-2.00248	0.425908	-0.89387	0.088493	0.856648	-0.12362	1.26306	-1.58064	-0.61851	0.123095	-0.50089	0.62856	0.577882	-0.67095	0.370075	0.610793	0.898799	-0.41723	0.509383		-0.15569	-1.10612	0.157762	-0.13659	1.05272	0.412992	0.950879	0.335843	-0.925	-1.81348	-0.49355	-0.88289	-0.71793	0.962983	-0.39629	-2.5816	-0.19455	-0.41419	0.824224	-0.16262		0.951099	-0.09727	-0.8578	1.3926	0.553264	1.24628	-0.13992
	0.403163	-2.05892	0.577841	-0.36452	0.121984	0.613937	-0.35289	0.918052	-1.44012	-1.16466	0.307503	-0.55885	0.95884	0.869693	-0.55646	0.229609	0.533252	0.957244	-0.01012	0.76378		-0.11943	-1.30612	0.22283	-0.28022	1.12406	0.773015	0.765807	0.312298	-1.03715	-1.79046	-0.3756	-1.12197	-0.70172	1.01253	-0.38638	-2.5992	0.100392	-0.13139	1.19735	0.027257		1.01451	-0.07542	-0.70457	0.607964	1.08056	1.45576	0.122823
	0.177146	-1.92691	0.471481	-0.04716	0.289735	0.398223	-0.63617	0.534664	-1.15949	-1.53591	0.464906	-0.36647	1.38101	1.07017	-0.51073	-0.05053	0.39762	0.840092	0.166602	0.657436		-0.28283	-1.36344	0.255285	-0.48878	1.10965	0.972751	0.509469	0.230147	-1.11849	-1.62157	-0.30669	-1.35315	-0.60138	1.11191	-0.39646	-2.4253	0.364232	0.052899	1.42427	0.207837		1.0284	-0.06095	-0.4833	0.012823	1.45685	1.66526	0.412272
	0.279985	-1.64341	0.471413	0.079927	0.507434	0.303684	-1.00046	0.266404	-0.89895	-1.95088	0.781083	-0.03904	1.52795	1.1249	-0.28218	-0.02326	0.320539	0.606353	0.626877	0.381599		-0.40102	-1.46368	0.385553	-0.46281	1.15241	0.972587	0.253119	0.142126	-1.28133	-1.38324	-0.25773	-1.48421	-0.61827	1.2364	-0.44653	-2.11182	0.270807	0.065111	1.40788	0.350334		0.992775	-0.06865	-0.12518	-0.31226	1.83314	1.66477	0.504078
	0.423486	-1.41627	0.471345	0.058636	0.641632	0.222633	-1.20272	0.13246	-0.9789	-2.19095	0.938486	0.307682	1.54624	1.23444	0.061484	0.425711	0.339817	0.508711	0.998553	0.275255		-0.43722	-1.69229	0.564322	-0.41072	1.16657	0.832621	0.011034	0.089206	-1.30179	-1.19896	-0.30686	-1.52285	-0.61841	1.26935	-0.46662	-1.81579	0.068899	0.089631	1.22943	0.493062		0.914409	-0.04697	0.232935	-0.55615	2.24672	1.43091	0.516715
	0.526311	-1.24637	0.243094	-0.06864	0.775418	0.020417	-1.37799	0.227871	-1.13968	-2.16918	0.728132	0.500524	1.52778	1.47144	0.381686	0.677552	0.416738	0.450091	1.22844	0.063168		-0.39208	-1.92089	0.710891	-0.37168	1.05212	0.452217	-0.25956	0.07741	-1.22062	-1.02989	-0.4055	-1.47662	-0.45108	1.24457	-0.55645	-1.46743	-0.10191	0.138776	1.16432	0.530835		0.814909	0.034013	0.488414	-0.69175	2.67964	1.18537	0.450173
	0.752635	-1.24645	-0.0461	-0.3438	0.876039	-0.1818	-1.47256	0.515605	-1.34014	-1.92931	0.517151	0.712198	1.41744	1.48963	0.79356	0.845836	0.359022	0.469515	1.24608	-0.17066		-0.38308	-1.97822	0.678157	-0.34602	0.766493	0.011686	-0.30245	0.077362	-1.17996	-0.96857	-0.51376	-1.44583	-0.26741	1.21128	-0.55653	-1.15396	-0.35047	-0.09497	1.26164	0.483379		0.644436	0.070487	0.589927	-0.66526	2.84828	1.02161	0.291559
	0.916719	-1.18973	-0.35052	-0.34389	0.926312	-0.26285	-1.3916	0.975116	-1.56118	-1.51453	0.385243	0.924346	1.10538	1.43473	1.09084	0.789575	0.513384	0.566983	1.37006	-0.34025		-0.31955	-1.84963	0.59651	-0.29393	0.652367	-0.50851	-0.27406	0.065561	-1.06823	-0.97615	-0.62225	-1.41521	-0.01674	1.17799	-0.49687	-0.87537	-0.58384	-0.35335	1.27776	0.416654		0.459949	0.092342	0.572081	-0.55789	2.6969	0.787747	0.25141
	0.957794	-1.133	-0.3963	0.058257	0.808759	-0.33008	-1.25664	1.47346	-1.74156	-1.09974	0.148532	0.808504	0.701428	1.43465	1.4798	0.873654	0.745201	0.605917	1.70628	-0.38284		-0.08384	-1.74997	0.742691	-0.15052	0.580788	-0.88891	-0.11738	0.083136	-0.97663	-0.94561	-0.73052	-1.2841	0.250676	1.11149	-0.46695	-0.5968	-0.8324	-0.57479	1.30973	0.302559		0.268184	0.180721	0.52044	-0.65288	2.39452	0.612303	0.132082
	0.895952	-1.22777	-0.57884	0.418011	0.607692	-0.43813	-0.9468	1.74155	-1.82198	-0.57565	-0.19361	0.558072	0.297473	1.48938	1.73125	0.733187	1.03557	0.722896	1.91844	-0.53169		0.115736	-1.53557	0.726257	-0.18977	0.209751	-1.1095	0.09595	0.141829	-0.80378	-0.91489	-0.82892	-1.16861	0.267273	0.954043	-0.36705	-0.49227	-0.84808	-0.56258	1.22874	0.150378		0.189977	0.239368	0.331532	-0.73466	1.99775	0.600126	0.039451
	0.875277	-1.26572	-1.05088	0.777781	0.490139	-0.55935	-0.77166	1.97126	-1.48109	-0.1614	-0.58908	0.422936	-0.1428	1.50757	1.96032	0.312707	1.22866	0.819899	2.0247	-0.80752		0.215384	-1.23604	0.628698	-0.25512	-0.11876	-1.3296	0.337802	0.141777	-0.69205	-0.83048	-0.85857	-1.08398	0.116812	0.804703	-0.2374	-0.40518	-0.75491	-0.61193	1.27734	0.036052		0.225167	0.194877	0.023266	-0.57315	1.77086	0.71644	0.052088
	1.01927	-1.28474	-1.40066	1.13753	0.305855	-0.54592	-0.60969	2.12468	-0.93934	0.188313	-0.66764	0.403558	-0.41811	1.38004	2.1201	0.031899	1.24794	0.897855	1.95373	-0.91387		0.251651	-0.99336	0.579664	-0.39845	-0.36151	-1.26966	0.750356	0.153477	-0.67176	-0.75358	-0.81923	-1.04546	-0.23461	0.680078	-0.14773	-0.28362	-0.63064	-0.80875	1.24471	0.064535		0.267276	0.061687	-0.3021	-0.35749	1.63792	0.914256	0.183179
	1.08094	-1.28483	-1.62891	1.49729	0.121172	-0.59996	-0.47506	2.08622	-0.29765	0.406324	-0.79955	0.3263	-0.30836	1.34342	2.23461	-0.1921	1.42166	1.03436	2.09502	-0.9772		0.269741	-0.7507	0.677332	-0.56818	-0.47596	-1.13005	1.00645	0.170911	-0.50909	-0.57682	-0.87845	-1.00713	-0.66978	0.506018	-0.13782	-0.23143	-0.33607	-0.87042	1.09837	0.197512		0.366332	-0.05688	-0.57613	-0.14151	1.59937	1.1702	0.301378
	0.977933	-1.47382	-1.59887	1.476	0.020814	-0.72151	-0.3671	1.91344	0.404305	0.384364	-0.82603	0.268336	-0.14305	1.37988	2.37201	-0.24837	1.44094	0.99525	2.14811	-1.1898		0.233325	-0.65071	0.953902	-0.68541	-0.66155	-0.88976	1.13461	0.20023	-0.43787	-0.36945	-0.9081	-0.86849	-1.0878	0.290248	-0.12791	-0.40563	-0.16516	-0.87052	0.887429	0.273594		0.479424	-0.13833	-0.69622	0.12796	1.82508	1.4381	0.485255
	0.854341	-1.73854	-1.64428	0.925278	0.037521	-0.97772	-0.21896	1.64519	0.945572	0.34054	-0.69435	0.403299	0.040212	1.36153	2.4865	-0.33267	1.26706	1.07321	2.00667	-1.44438		0.106272	-0.47956	0.953769	-0.77686	-0.71884	-0.64995	1.21967	0.223678	-0.34651	-0.33103	-0.89833	-0.7451	-1.3555	0.058068	-0.00825	-0.61513	0.020937	-0.93189	0.579006	0.292553		0.677504	-0.27152	-0.64562	0.641065	2.16316	1.63592	0.761508
	0.73124	-1.89011	-1.53806	0.565335	-0.08003	-1.13944	-0.12451	1.56836	1.52749	0.296717	-0.72083	0.788608	0.296981	1.36145	2.44056	-0.38894	0.938248	1.09263	1.7762	-1.46571		-0.0117	-0.50828	1.09995	-0.77696	-0.46204	-0.48982	1.2053	0.217756	-0.35679	-0.35419	-0.94769	-0.68362	-1.18857	-0.07467	0.081649	-0.65017	0.114102	-1.14102	0.43305	0.387452		0.925266	-0.4047	-0.42436	1.1271	2.2945	1.76392	1.14301
	0.566482	-1.92806	-1.05127	0.417364	-0.41536	-1.34165	0.118153	1.64502	1.84829	0.1441	-0.40528	1.01959	0.554201	1.37964	2.09669	-0.13645	0.706258	1.15061	1.68794	-1.29632		-0.01178	-0.57956	1.27911	-0.77707	-0.33353	-0.14982	1.16242	0.223578	-0.42794	-0.39273	-0.98696	-0.59898	-0.92115	-0.12456	0.121561	-0.75458	0.098419	-1.15344	0.237971	0.473054		1.09514	-0.48615	-0.16889	1.41043	2.12424	1.84491	1.34008
	0.340464	-1.60669	-0.45785	0.268889	-0.78425	-1.65186	0.360805	1.64494	1.92807	-0.20527	-0.22089	1.21243	0.663948	1.4522	1.93671	0.339919	0.706171	1.2871	1.82921	-1.02016		0.07878	-0.60829	1.37639	-0.55568	-0.27648	0.130063	1.0201	0.229404	-0.49933	-0.4388	-1.0856	-0.46035	-0.50303	-0.21578	0.19123	-1.016	0.144941	-0.90758	-0.02171	0.463452		1.29322	-0.53821	0.018162	1.57195	1.87804	1.84442	1.4319
	0.01153	-1.15277	0.089868	0.120414	-1.08601	-1.73259	0.535948	1.62566	1.8883	-0.46772	0.015585	1.61657	0.572415	1.32466	1.73034	0.90049	0.570539	1.20897	1.77597	-0.53252		0.133217	-0.69422	1.40884	-0.29514	-0.26231	0.269671	0.977222	0.2411	-0.6418	-0.53891	-1.11525	-0.37553	-0.00155	-0.29889	0.261129	-1.24296	-0.04179	-0.64971	-0.31388	0.387211		1.44179	-0.58287	0.034544	1.69319	1.5379	1.82056	1.54978
	0.011438	-0.64249	0.348456	0.120335	-1.35421	-1.77314	0.630401	1.66396	1.72752	-0.66406	0.120919	1.92517	0.388555	1.14187	1.15839	1.40492	0.434906	1.18937	1.74044	0.167615		0.133143	-0.66573	1.32721	-0.26916	-0.23418	0.189833	0.977106	0.270283	-0.71319	-0.63884	-1.2038	-0.3756	0.383094	-0.31556	0.261047	-1.29503	-0.2126	-0.36691	-0.49233	0.301673		1.4981	-0.62736	-0.08554	1.8547	1.02831	1.86678	1.49675
	0.031929	-0.0186	0.530863	0.35341	-1.52171	-1.63854	0.576333	1.64468	1.42663	-0.86093	0.226233	2.02109	0.131622	1.23316	0.585883	1.71288	0.415456	1.11124	1.77581	0.931502		0.196659	-0.73737	1.42487	-0.39944	-0.36259	-0.11091	1.07675	0.323102	-0.78435	-0.6543	-1.3123	-0.37566	0.282463	-0.2492	0.210973	-1.39986	-0.29048	0.063343	-0.39539	0.244469		1.48377	-0.64246	-0.39379	1.84059	0.612662	1.90133	1.35103
	-0.05048	0.416383	0.667922	0.480499	-1.38792	-1.67908	0.576273	1.45317	0.845009	-1.10099	0.436351	1.71278	-0.14369	1.26962	0.265494	1.88117	0.357739	1.15019	1.81119	1.3984		0.269051	-0.62307	1.37583	-0.45174	-0.59106	-0.49084	1.27584	0.3934	-0.72331	-0.64667	-1.25324	-0.3603	-0.26953	-0.22436	0.141133	-1.52213	-0.25951	0.677991	-0.33054	0.082768		1.377	-0.65016	-0.61692	1.67792	0.574107	1.90084	1.03437
	-0.27699	0.775626	0.789745	0.438009	-0.96882	-1.61165	0.4817	1.14655	0.242827	-1.18854	0.225997	1.40447	-0.29079	1.30608	0.288309	1.71263	0.280198	1.1501	1.65203	1.6108		0.232635	-0.43761	1.32679	-0.37357	-0.61976	-1.09166	1.3755	0.481324	-0.60139	-0.58516	-1.21391	-0.37579	-0.85501	-0.24934	0.011072	-1.46994	-0.16634	1.13287	-0.28193	-0.13605		1.25622	-0.65048	-0.70279	1.43403	0.667678	1.95874	0.915045
	-0.44126	0.851298	0.85026	0.289534	-0.53295	-1.45005	0.360444	0.973774	-0.29862	-1.01374	0.041374	0.961109	-0.47421	1.39691	0.173618	1.12376	0.105853	1.16953	1.24476	1.39822		0.06015	-0.09484	1.42446	-0.41282	-0.54841	-1.73209	1.43205	0.522395	-0.52023	-0.47767	-1.12552	-0.36043	-1.49075	-0.15827	-0.17874	-1.29562	-0.16647	1.32947	-0.12001	-0.27871		1.08592	-0.56967	-0.6693	1.20369	0.572492	1.96993	0.874896
	-0.5031	0.756535	0.850192	0.119862	-0.09748	-1.39612	0.33339	0.896937	-0.88072	-0.88318	-0.11689	0.190692	-0.78628	1.63435	-0.00928	0.619077	-0.00996	1.36455	0.767032	0.909888		-0.13937	0.290511	1.60323	-0.50426	-0.34879	-2.05238	1.3325	0.54584	-0.45919	-0.33168	-1.01719	-0.22178	-2.10973	0.065668	-0.42831	-1.01704	0.035173	1.50146	0.091049	-0.41185		0.901249	-0.49606	-0.46514	0.973344	0.70383	1.8643	0.782265
	-0.79087	0.775387	0.972027	-0.0917	0.271266	-1.2477	0.387337	0.686241	-1.42216	-0.59906	-0.27453	-0.48371	-0.8231	1.87135	0.196331	0.002118	-0.14559	1.69568	0.076634	0.443309		-0.30276	0.490277	1.7172	-0.42609	-0.26315	-2.15273	1.28962	0.510547	-0.47965	-0.20879	-0.92881	-0.12944	-2.4779	0.256193	-0.63812	-0.51207	0.299014	1.58754	0.18799	-0.49739		0.823052	-0.45942	-0.20967	0.553824	1.08011	1.68884	0.820981
	-1.03796	0.56746	1.15443	-0.30326	0.472183	-1.16709	0.548978	0.437168	-1.60301	-0.14106	-0.48551	-0.98494	-0.58471	1.81645	0.402489	-0.36223	-0.24249	1.87073	-0.59604	-0.06628		-0.54793	0.661769	1.61926	-0.08757	-0.13498	-2.11284	1.13305	0.463645	-0.62212	-0.0859	-0.84019	-0.10636	-2.29383	0.305942	-0.87793	0.010343	0.407729	1.39072	0.05828	-0.50699		0.751773	-0.45253	0.097131	0.174597	1.2865	1.57153	0.886403
	-1.09931	0.529504	1.20007	-0.47294	0.556021	-0.99199	0.575922	0.245203	-1.58301	0.121196	-0.80128	-1.10033	-0.32794	1.76156	0.379469	-0.55816	-0.28131	1.83162	-1.251	-0.40586		-0.82013	0.718859	1.4891	0.146871	-0.03506	-2.03285	0.904874	0.37548	-0.90696	0.013902	-0.93883	-0.05259	-1.75886	0.364	-1.07751	0.480832	0.298748	0.984892	-0.07182	-0.43113		0.65937	-0.43066	0.130621	-0.12342	1.24795	1.5944	1.07027
	-1.01756	0.491548	0.987059	-0.72688	0.689807	-0.84356	0.629869	0.092071	-1.52284	0.317343	-0.82775	-1.11971	-0.07074	1.50614	0.013227	-0.47475	-0.33902	1.79251	-1.67598	-0.49096		-1.05621	0.690128	1.37487	0.185898	-0.07805	-1.75296	0.819565	0.287459	-1.13092	0.036928	-0.99782	0.009069	-1.22391	0.421862	-1.17758	0.74197	0.065746	0.652638	-0.13656	-0.33601		0.574076	-0.40141	0.044345	-0.38052	1.26601	1.54745	1.1225
	-1.03823	0.339978	0.743571	-1.00203	0.991419	-0.74946	0.669993	0.015234	-1.32208	0.535875	-0.80151	-0.85015	0.204409	1.12282	-0.42177	-0.02645	-0.33911	1.6368	-1.74653	-0.3848		-1.18327	0.418619	1.16322	0.172743	-0.06389	-1.41298	0.805195	0.246432	-1.2632	0.006074	-1.07674	-0.03729	-0.67219	0.363858	-1.16766	0.968209	-0.19836	0.431197	-0.18543	-0.31728		0.566672	-0.47547	-0.19548	-0.59765	1.34072	1.58172	1.09554
	-1.22307	0.188859	0.591139	-1.29889	1.2263	-0.73601	0.616246	-0.17627	-1.14187	0.885062	-0.82799	-0.40743	0.479555	0.666842	-0.65103	0.141833	-0.37792	1.34453	-1.65841	-0.2574		-1.18334	0.161412	0.951561	0.250924	-0.16405	-1.21276	0.904513	0.234631	-1.42628	-0.02477	-1.16529	-0.16063	-0.2373	0.164696	-0.98802	1.05529	-0.54022	0.099237	-0.21805	-0.23167		0.594755	-0.53491	-0.46952	-0.71972	1.22666	1.81458	1.17415
	-1.20258	0.018353	0.378124	-1.70122	1.29297	-0.91123	0.589182	-0.32985	-0.92102	1.01562	-0.66996	-0.00282	0.516229	0.228704	-0.94852	0.113639	-0.33928	0.857135	-1.33991	-0.40624		-1.11983	0.146983	0.707313	0.316046	-0.09271	-1.01303	0.904386	0.32843	-1.50762	-0.03254	-1.10648	-0.19928	-0.03689	-0.0841	-0.80837	0.828761	-0.80432	-0.25764	-0.12111	-0.11774		0.558973	-0.57219	-0.70935	-0.73384	0.94315	2.01239	1.17359
	-0.95616	0.112961	0.1194	-2.01877	1.22616	-1.09995	0.508111	-0.25318	-0.74082	0.950456	-0.61736	0.343899	0.259296	-0.22727	-1.3606	0.310013	-0.12681	0.486805	-1.07458	-0.66081		-1.00201	0.289542	0.641966	0.185461	0.035457	-0.61293	0.847595	0.386979	-1.4364	-0.00182	-0.98829	-0.23774	-0.27108	-0.27496	-0.65872	0.619255	-0.99068	-0.35595	0.057458	-0.11782		0.52318	-0.61668	-0.81272	-0.73441	0.754015	2.11703	1.08066
	-0.87392	0.131812	-0.09361	-2.35752	1.09183	-1.20799	0.467555	-0.11941	-0.58022	1.10288	-0.61748	0.690623	-0.07115	-0.75676	-1.52113	0.730243	0.163094	0.292073	-0.70292	-0.78841		-0.84785	0.33233	0.837048	0.029091	0.078217	-0.03295	0.833225	0.451547	-1.30429	0.121077	-0.82107	-0.24552	-0.6895	-0.48242	-0.53882	0.357824	-1.14631	-0.23322	0.170657	-0.07982		0.494485	-0.67612	-0.7108	-0.66731	0.564444	2.0114	0.882456
	-0.81226	-0.00082	-0.18509	-2.56908	0.806848	-1.34272	0.400306	-0.04274	-0.37993	1.21209	-0.8021	0.998776	-0.47509	-0.92084	-1.20038	0.814322	0.414275	0.135899	-0.38442	-1.23424		-0.66644	0.274996	0.999528	0.002879	0.206731	0.487373	0.76183	0.527723	-1.31456	0.282445	-0.72283	-0.19176	-1.04054	-0.67309	-0.47915	0.252996	-1.13089	-0.26997	0.219248	-0.01325		0.494189	-0.75757	-0.72865	-0.53287	0.375322	1.9294	0.684263
	-0.66876	0.036965	-0.2461	-2.46369	0.304095	-1.42377	0.413427	-0.04283	-0.11937	0.972042	-1.01308	1.13374	-0.73202	-0.88438	-0.83434	0.505446	0.491643	0.019211	-0.41994	-1.53133		-0.49411	0.332085	0.93457	-0.01028	0.135142	0.907524	0.676193	0.633266	-1.3554	0.44382	-0.56545	-0.11466	-1.32497	-0.81413	-0.49923	0.166037	-1.06882	-0.35626	0.251606	0.053081		0.437273	-0.78006	-0.61003	-0.41163	0.242369	1.82377	0.433284
	-0.33952	0.30198	-0.39817	-2.12463	-0.03123	-1.38333	0.426868	0.0914	0.221516	0.600276	-1.06527	1.28754	-0.93426	-0.83009	-0.78861	0.393716	0.549648	0.155236	-0.63226	-1.46767		-0.40355	0.331968	0.852935	-0.16666	0.049271	1.16737	0.448361	0.732939	-1.27398	0.582106	-0.39823	-0.06089	-1.45909	-0.86402	-0.63905	0.078655	-0.9912	-0.40562	0.30021	0.081564		0.373091	-0.78776	-0.43968	-0.38514	0.03437	1.55515	0.129509
	-0.15485	0.490802	-0.45919	-1.57459	0.002258	-1.27541	0.305612	0.493804	0.442369	0.250893	-1.09174	1.48038	-0.95272	-0.61091	-0.7205	0.5894	0.472107	0.369769	-0.84459	-1.27703		-0.36729	-0.05362	0.836502	-0.29724	-0.13631	1.24734	0.3488	0.721142	-1.25394	0.658817	-0.3786	-0.07621	-1.52622	-0.81426	-0.75888	-0.02617	-1.02243	-0.35647	0.300065	0.033881		0.309089	-0.77329	-0.28686	-0.21009	-0.19251	1.35633	-0.14755
	-0.27844	0.377103	-0.55031	-1.06646	0.270305	-1.16779	0.238043	0.761893	0.502536	-0.0329	-0.90798	1.59605	-0.76902	-0.17337	-0.53725	0.701548	0.027576	0.564326	-0.951	-1.02212		-0.36736	-0.66803	0.706343	-0.33649	-0.35048	1.00673	0.291669	0.773958	-1.26397	0.658754	-0.39839	-0.03788	-1.30865	-0.70658	-0.82896	-0.07824	-1.03811	-0.43045	0.218704	0.081401		0.273296	-0.75144	-0.15072	0.099994	-0.32546	1.23902	-0.1877
	-0.25794	0.301726	-0.67227	-0.62242	0.5887	-1.12735	0.130289	1.04917	0.522054	-0.33856	-0.40793	1.42233	-0.60414	0.392499	-0.69777	0.39334	-0.43678	0.70083	-1.07512	-0.89522		-0.41286	-1.13942	0.413193	-0.42763	-0.40776	0.366312	0.248782	0.867756	-1.22355	0.612696	-0.30977	-0.04566	-0.9579	-0.58229	-0.84904	0.130553	-0.89867	-0.65189	0.234805	0.033721		0.258795	-0.72957	-0.13434	0.342725	-0.26963	1.28525	-0.08301
	-0.25803	0.357998	-0.74852	-0.28336	0.957055	-1.12741	0.022213	1.37484	0.462186	-0.62235	0.197561	1.30648	-0.4572	0.738687	-1.26973	0.393215	-0.72686	0.739765	-1.19883	-0.47083		-0.49449	-1.35374	0.152256	-0.58431	-0.52188	-0.55417	0.248665	0.979177	-1.1727	0.551058	-0.13269	-0.169	-0.70724	-0.52424	-0.76913	0.287007	-0.78995	-0.7502	0.218426	-0.07086		0.230279	-0.67094	-0.06665	0.62605	-0.36481	1.37792	0.074789
	-0.38113	0.395799	-0.88535	-0.24156	1.49362	-1.11398	-0.16655	1.56617	0.160811	-0.62245	0.671259	1.15251	-0.38377	1.03093	-1.49901	0.645056	-0.80439	0.681145	-1.18119	-0.17392		-0.59429	-1.61094	0.136198	-0.62325	-0.40801	-1.33485	0.177281	1.04947	-1.14223	0.52021	-0.02459	-0.24604	-0.48967	-0.46638	-0.66947	0.217487	-0.68124	-0.67672	0.250784	-0.1471		0.229973	-0.59734	0.034862	0.882316	-0.40338	1.54097	0.41671
	-0.5253	0.168937	-1.05302	-0.32594	1.84518	-1.15453	-0.3148	1.71959	-0.16017	-0.51375	0.934093	0.844204	-0.29241	1.32274	-1.45328	0.897545	-0.76575	0.369348	-0.84497	-0.36475		-0.66705	-1.92537	0.103465	-0.5193	-0.2652	-2.15561	0.219914	1.08467	-1.18306	0.474153	-0.01482	-0.25383	-0.43958	-0.40001	-0.58957	0.165005	-0.63472	-0.63989	0.250639	-0.24216		0.201277	-0.55348	0.051244	1.05737	-0.23429	1.7271	0.706149
	-0.6489	-0.13367	-1.38755	-0.66469	1.96259	-1.1141	-0.28818	1.71951	-0.40081	-0.40454	0.854901	0.439444	-0.54933	1.46839	-1.45338	1.23357	-0.61138	0.018529	-0.38512	-0.5136		-0.71256	-1.83968	0.119631	-0.41502	-0.13704	-2.95587	0.134277	1.16085	-1.17296	0.466388	0.044231	-0.21531	-0.45646	-0.35857	-0.49991	0.321458	-0.54192	-0.64	0.169279	-0.2708		0.200982	-0.64971	0.067613	1.12446	-0.00902	1.83146	1.08766
	-0.64899	-0.15269	-1.60093	-1.06703	2.02964	-1.04666	-0.32842	1.71942	-0.68161	-0.51393	0.697264	0.189012	-1.00841	1.55966	-1.31598	1.26151	-0.35974	-0.27376	0.004268	-0.53494		-0.70354	-1.51154	0.2658	-0.25886	0.005766	-3.53665	0.048979	1.20178	-1.14248	0.474021	0.093194	-0.20012	-0.62407	-0.38355	-0.42	0.338755	-0.46431	-0.62779	0.137041	-0.30896		0.21487	-0.71655	-0.05287	0.961793	0.122308	1.9361	1.32432
	-0.68976	-0.26639	-1.66158	-1.34269	2.06313	-0.96606	-0.19379	1.58502	-0.9825	-0.81959	0.486302	0.111755	-1.3021	1.61439	-0.74368	1.26139	-0.24411	-0.6636	0.35821	-0.53504		-0.62186	-1.22597	0.363468	0.040809	0.119648	-3.73671	-0.00816	1.149	-1.14257	0.450864	-0.02493	-0.18476	-0.80803	-0.39193	-0.42009	0.059885	-0.47998	-0.5417	0.120651	-0.29952		0.249881	-0.73886	-0.19004	0.785588	0.196567	1.8772	1.54778
	-0.7516	-0.3607	-1.72259	-1.55423	1.94558	-0.76396	-0.01864	1.31676	-1.22362	-0.90714	0.275948	-0.08126	-1.63255	1.68741	0.057255	1.2332	-0.34055	-0.93684	0.80034	-0.81087		-0.49495	-1.09737	0.574837	0.40542	0.233859	-3.45684	-0.15047	1.07272	-1.05121	0.435408	-0.28102	-0.09223	-0.97564	-0.32576	-0.46017	-0.27133	-0.48012	-0.52949	0.104272	-0.252		0.242488	-0.78352	-0.19078	0.595516	0.478921	1.69006	1.85043
	-0.77227	-0.49333	-1.63124	-1.61792	1.77808	-0.45387	0.170001	1.0485	-1.46426	-1.05976	0.091325	-0.25452	-1.92623	1.65078	0.377474	1.205	-0.49555	-1.0145	1.29606	-1.19296		-0.38622	-0.99772	0.721018	0.718151	0.205157	-3.35681	-0.1791	0.967079	-0.89873	0.366262	-0.54674	-0.03846	-1.17634	-0.21788	-0.49025	-0.20169	-0.3714	-0.56654	0.022912	-0.214		0.242182	-0.86497	-0.22572	0.378707	0.666427	1.32799	2.15307
	-0.85468	-0.34238	-1.46407	-1.724	1.67732	-0.15728	0.399473	0.780239	-1.72499	-1.45287	-0.06694	-0.37036	-2.03615	1.61416	0.583087	0.868725	-0.68881	-0.99507	1.59685	-1.2568		-0.3227	-0.74075	0.769785	0.978681	0.190748	-3.09698	-0.13646	0.931786	-0.72563	0.389099	-0.67471	-0.0231	-1.19324	-0.15172	-0.46033	-0.09717	-0.09201	-0.46843	-0.1072	-0.16648		0.312849	-0.90224	-0.15802	0.229572	0.722258	0.977315	2.429
	-0.87536	-0.00206	-1.00778	-1.6393	1.55977	0.044812	0.547612	0.530724	-1.92593	-1.80225	-0.01434	-0.50504	-1.65117	1.48619	0.903289	0.307903	-0.97889	-0.91757	1.56132	-1.23565		-0.26827	-0.62646	0.769639	1.13484	0.233497	-2.57664	0.019868	0.873132	-0.63428	0.473695	-0.77335	-0.09242	-1.14314	-0.1767	-0.46042	-0.1322	0.109636	-0.30847	-0.17193	-0.15727		0.383357	-0.80664	-0.12454	0.026287	0.645949	0.708686	2.5604
	-1.08079	0.225082	-0.56635	-1.53341	1.55969	0.192914	0.655245	0.243276	-1.94611	-1.7149	-0.19834	-0.65947	-1.02728	1.21248	0.949022	0.027117	-1.09515	-0.72255	1.49036	-1.32073		-0.2413	-0.69808	0.769506	1.17386	0.161918	-2.07681	0.204706	0.843713	-0.6038	0.581196	-0.8619	-0.16965	-0.95945	-0.17677	-0.4905	-0.06298	0.342377	-0.17343	-0.15581	-0.20472		0.418537	-0.78479	-0.17659	-0.04196	0.41906	0.416424	2.6783
	-1.22497	0.546453	-0.24718	-1.42752	1.6771	0.260346	0.641693	0.128519	-1.8056	-1.3225	-0.54111	-0.9099	-0.60511	0.883967	0.628616	0.055059	-1.07587	-0.39142	1.43711	-1.23582		-0.24138	-0.72681	0.753072	1.09547	0.018878	-1.69675	0.261593	0.919889	-0.6752	0.627304	-0.86199	-0.23898	-0.77539	-0.13532	-0.46059	0.111335	0.590668	-0.05041	-0.10761	-0.30953		0.425328	-0.82945	-0.17731	-0.08314	0.041168	0.229299	2.69093
	-1.16331	0.867825	0.026656	-1.13136	1.94514	0.233289	0.587947	0.090058	-1.50488	-1.10397	-0.75146	-1.0836	0.092296	0.573722	0.19362	0.026866	-0.82469	-0.09931	1.26023	-0.72643		-0.24146	-0.56961	0.508811	0.965197	-0.03808	-1.55665	0.332743	0.996061	-0.75654	0.680932	-0.72432	-0.34688	-0.57496	-0.09387	-0.48067	0.38992	0.761217	0.170534	0.054714	-0.45219		0.460519	-0.82976	-0.29781	-0.13786	-0.44999	0.0188	2.6247
	-1.04039	1.05665	0.072297	-0.68682	2.12968	0.085067	0.506875	0.051596	-0.84308	-0.95101	-0.90973	-1.19899	0.73456	0.427477	0.170599	-0.19714	-0.47669	0.134273	0.959298	-0.06879		-0.1961	-0.36985	0.215662	0.730529	-0.00961	-1.37696	0.346869	1.10161	-0.88906	0.83461	-0.5571	-0.38553	-0.35778	-0.12716	-0.5505	0.477003	0.792183	0.26893	0.167901	-0.64245		0.410532	-0.87426	-0.40077	-0.0843	-0.9407	-0.0401	2.30774
	-0.95815	0.999755	0.087465	-0.30587	2.2299	-0.03648	0.31811	-0.1591	-0.10096	-0.53676	-1.01526	-0.98731	0.972951	0.373019	0.170497	-0.08499	-0.12869	0.348806	0.781998	0.525099		-0.08738	-0.26986	0.134416	0.482824	0.004565	-1.1968	0.246979	1.14855	-1.02134	0.865326	-0.52761	-0.3856	-0.20721	-0.11893	-0.69056	0.581116	0.730222	0.281137	0.216504	-0.87056		0.296837	-0.95587	-0.52125	0.023407	-1.28084	-0.01724	2.06995
	-0.89649	0.8297	-0.09508	-0.05208	2.48116	-0.07671	0.142846	-0.38944	0.641163	-0.10012	-1.12018	-0.65988	1.028	0.33641	-0.10407	0.222968	0.316131	0.46532	0.888252	0.949494		0.030656	-0.18451	0.11797	0.339191	0.061266	-1.217	0.132835	1.2071	-1.1638	0.750003	-0.58683	-0.25467	-0.04028	0.038581	-0.86039	0.703092	0.869665	0.194847	0.281353	-1.07987		0.197349	-1.00036	-0.67555	0.279663	-1.48929	-0.06447	1.89814
	-0.50599	0.621774	-0.41475	0.180488	2.4643	0.030902	0.021269	-0.61932	1.203	0.096551	-1.06758	-0.40962	0.862958	0.336328	-0.17291	0.278979	0.489857	0.270603	0.941339	1.43764		0.184816	-0.02732	-0.04517	0.208907	0.346655	-1.29731	-0.09501	1.27167	-1.26552	0.649889	-0.60662	-0.07745	0.009814	0.196089	-1.00021	0.633164	0.978386	0.047283	0.329945	-1.26061		0.026876	-0.91955	-0.62536	0.468255	-1.60292	-0.06496	1.63397
	-0.25956	0.451268	-0.65823	0.265183	2.17934	0.246496	-0.11349	-0.98352	1.54388	-0.03472	-0.93654	0.052858	0.881254	0.372788	-0.01259	0.054308	0.683407	0.05636	0.905829	1.79829		0.320798	0.058033	-0.19161	0.2088	0.646326	-1.31753	-0.22307	1.2775	-1.24548	0.665213	-0.64589	0.115022	-0.05731	0.270551	-1.20002	0.528751	0.947153	-0.01439	0.183602	-1.41279		-0.15762	-0.78699	-0.47211	0.54889	-1.67923	0.016314	1.40937
	-0.30082	0.186548	-0.71925	0.096015	1.71015	0.516083	-0.24857	-0.92603	1.76426	-0.10041	-0.85758	0.496045	0.660639	0.336165	0.170105	-0.2539	0.605866	-0.0803	0.923472	1.90444		0.36615	-0.01359	-0.14325	0.208693	0.845962	-1.29765	-0.29445	1.3008	-1.16406	0.672846	-0.72482	0.369224	-0.10769	0.312003	-1.34985	0.284352	0.94702	-0.1127	-0.14067	-1.49832		-0.2926	-0.72096	-0.25086	0.588588	-1.6989	0.237486	1.132
	-0.30091	0.091785	-0.55172	-0.24324	1.40839	0.718179	-0.35632	-0.58119	1.62357	0.096258	-0.75227	0.881354	0.330195	0.135108	0.124167	-0.254	0.315799	-0.29455	0.941115	2.0101		0.356984	-0.04198	0.003323	0.195529	1.07418	-1.19763	-0.35159	1.28327	-1.02177	0.57291	-0.76433	0.49243	-0.14093	0.345144	-1.49967	-0.04686	1.00872	-0.08817	-0.38449	-1.51745		-0.33549	-0.53667	0.038833	0.615083	-1.68084	0.330167	1.07866
	-0.15692	0.148508	-0.29313	-0.4336	1.30762	0.839605	-0.35637	-0.12168	1.36284	0.205475	-0.54215	0.804111	0.128409	-0.19341	0.032939	-0.19799	0.083348	-0.56779	0.923313	2.18001		0.347824	-0.085	0.052078	0.130183	1.21698	-1.17777	-0.35171	1.27147	-0.89985	0.534365	-0.656	0.476934	-0.22481	0.320164	-1.57974	-0.37807	0.977859	-0.00238	-0.43298	-1.47015		-0.33579	-0.30819	0.192075	0.520088	-1.81378	0.306586	0.999222
	0.028238	0.072681	0.071764	-0.47609	1.03942	0.799049	-0.26224	0.3191	1.02178	0.292308	-0.19961	0.611098	-0.22041	-0.4123	0.215634	-0.11391	-0.2261	-0.66496	0.923234	2.5194		0.311409	-0.04222	0.084545	-0.02619	1.25974	-1.17794	-0.36608	1.21855	-0.72675	0.588176	-0.44959	0.384461	-0.39241	0.228952	-1.54983	-0.76121	0.82223	0.145262	-0.53059	-1.38455		-0.37867	-0.17564	0.25936	0.208524	-1.96515	0.235991	0.89309
	-0.11594	-0.11631	0.589008	-0.3702	0.855136	0.62383	-0.11378	0.836632	0.881101	0.379679	0.063221	0.379958	-0.64275	-0.55811	0.535836	0.109838	-0.26491	-0.58747	0.923155	2.66806		0.24773	0.043125	0.247025	-0.13069	1.07382	-1.0784	-0.26643	1.16578	-0.53377	0.65719	-0.22322	0.230253	-0.4759	0.112624	-1.46993	-0.91838	0.69807	0.304933	-0.75778	-1.32773		-0.27962	-0.1316	0.173504	0.018785	-2.07922	-0.06795	0.866137
	-0.13661	-0.55146	1.09102	-0.15881	0.821496	0.461788	0.169056	1.37289	0.801146	0.510758	0.300345	-0.08269	-1.04626	-0.7409	0.764912	0.390396	-0.45817	-0.54854	1.02941	2.71046		0.120678	0.114517	0.523596	-0.37808	0.93111	-1.01845	-0.15252	1.08363	-0.34054	0.749482	-0.05599	0.029938	-0.55977	0.021412	-1.32027	-0.90108	0.729042	0.378704	-0.77416	-1.21357		-0.09573	-0.05079	-0.06673	-0.02239	-2.04227	-0.43003	0.839175
	-0.07495	-0.98662	1.41055	0.15855	0.871768	0.219077	0.452214	1.33443	0.460079	0.510661	0.325958	-0.44842	-1.45022	-0.70442	0.924689	0.670284	-0.55508	-0.72376	1.0825	2.77361		0.102433	0.228813	0.751277	-0.56087	0.9167	-0.99858	-0.15264	0.942739	-0.34063	0.803109	0.07181	-0.28612	-0.76047	-0.11132	-1.22061	-0.81399	0.790737	0.329348	-0.61223	-1.09011		0.045749	0.037588	-0.35789	-0.03651	-1.94869	-0.85052	0.917794
	-0.13678	-1.42132	1.66914	0.455216	0.804563	-0.0638	0.721871	1.0278	0.098925	0.205003	0.16832	-0.7379	-1.76228	-0.3578	0.81056	0.698227	-0.59389	-0.89943	1.11744	2.68902		0.238415	0.314155	1.06046	-0.66505	0.845122	-1.0188	-0.15276	0.878215	-0.41178	0.880003	0.189998	-0.50959	-1.07842	-0.21915	-1.04096	-0.74436	1.02348	0.169178	-0.4824	-1.05211		0.158831	-0.02185	-0.75127	-0.10476	-1.83669	-1.13082	0.930431
	-0.13687	-2.08326	1.83667	0.687787	0.536379	-0.22584	0.870331	0.721161	-0.12211	-0.05745	-0.33197	-0.77611	-1.94614	-0.01118	0.718787	0.39002	-0.78716	-0.89951	1.09965	2.28569		0.38349	0.457055	1.25592	-0.58718	0.873579	-0.85866	-0.11046	0.837044	-0.41187	1.0029	0.130783	-0.55595	-1.41309	-0.24413	-0.86132	-0.64024	1.2255	-0.05196	-0.41755	-1.07123		0.201108	-0.14026	-1.14506	-0.0918	-1.61096	-1.34131	0.850683
	-0.28105	-2.59414	1.85184	0.836073	0.31853	-0.1854	0.870271	0.433728	-0.26232	-0.31938	-0.93769	-0.75737	-1.92785	0.262363	0.558259	-0.00306	-0.98042	-0.99669	0.834162	1.62786		0.528564	0.556709	1.3532	-0.45682	1.01605	-0.59881	0.003441	0.790002	-0.42214	1.07192	-0.00705	-0.61756	-1.71428	-0.36025	-0.76142	-0.48337	1.25646	-0.16288	-0.19065	-1.14748		0.250325	-0.19232	-1.21423	0.096781	-1.51783	-1.41191	0.82373
	-0.3424	-2.821	1.79082	0.729992	0.150629	-0.21246	0.802701	0.05034	-0.50344	-0.77808	-1.3062	-0.44877	-1.67108	0.682067	0.032137	-0.28318	-1.25158	-1.09433	0.515507	1.01204		0.664763	0.62809	1.46717	-0.3659	1.27285	-0.43916	0.017577	0.707856	-0.45279	1.02585	-0.20401	-0.61763	-1.96523	-0.48488	-0.7315	-0.32692	1.28706	-0.16299	0.198337	-1.14755		0.200506	-0.25897	-1.19785	0.055925	-1.38651	-1.22577	0.889153
	-0.38366	-2.78321	1.74505	0.517925	-0.01687	-0.38768	0.681134	-0.2563	-0.66373	-1.1056	-1.72741	-0.02532	-1.48737	1.15615	-0.56328	-0.53592	-1.17421	-1.15295	0.196851	0.481714		0.92773	0.77065	1.35292	-0.20943	1.52964	-0.33914	-0.05381	0.66095	-0.50381	0.879745	-0.38126	-0.54843	-1.94862	-0.60101	-0.75159	-0.22239	1.30248	-0.1754	0.457745	-1.15716		0.030034	-0.39955	-1.09593	-0.1206	-1.23629	-0.95786	0.888583
	-0.42492	-2.57546	1.76023	0.285165	-0.15121	-0.50923	0.600384	-0.16044	-0.46344	-1.32431	-2.06956	0.206109	-1.15709	1.41142	-1.0212	-0.67572	-1.05812	-0.99695	-0.15683	-0.02787		1.17253	0.913539	1.12497	-0.1965	1.62957	-0.19904	0.00308	0.666776	-0.45296	0.764422	-0.46981	-0.37121	-1.76495	-0.61768	-0.71191	-0.17019	1.25607	-0.04036	0.701283	-1.17605		-0.17575	-0.50318	-0.87467	-0.21561	-1.23709	-0.62015	0.677194
	-0.302	-2.38618	1.63827	0.073603	-0.30193	-0.56296	0.627327	0.069271	-0.12254	-1.36761	-2.09603	0.39849	-0.77168	1.32042	-1.11297	-0.67584	-0.84566	-0.86093	-0.56409	-0.36746		1.1997	0.998891	0.766619	-0.2488	1.74378	-0.07947	0.07423	0.631483	-0.4123	0.733569	-0.53888	-0.22485	-1.54778	-0.55963	-0.74176	-0.04863	1.02269	0.168555	1.12276	-1.10019		-0.40283	-0.52566	-0.55076	-0.31093	-1.27566	-0.2357	0.426215
	-0.34277	-1.97059	1.42525	-0.13845	-0.33557	-0.63051	0.734961	0.356548	-0.04229	-1.36771	-1.72775	0.629458	-0.4414	1.26553	-0.99848	-0.59176	-0.51703	-0.95811	-0.98908	-0.4313		1.15442	1.02738	0.62016	-0.37907	1.75796	-0.19938	0.088367	0.607934	-0.44295	0.702721	-0.49954	-0.15565	-1.24687	-0.5597	-0.77184	0.090793	0.774135	0.316201	1.4634	-0.91961		-0.5733	-0.53337	-0.07329	-0.52773	-1.31421	0.125379	0.307191
	-0.30218	-1.45986	1.28842	-0.39241	-0.28529	-0.83273	0.8831	0.701388	-0.10263	-1.30274	-1.49127	0.667957	-0.16625	1.24719	-0.95275	-0.70416	-0.20776	-1.19232	-1.13051	-0.15565		1.19955	0.94178	0.701528	-0.45748	1.70067	-0.29973	0.031226	0.672501	-0.58541	0.733437	-0.43087	-0.03245	-0.76176	-0.48523	-0.83191	0.247252	0.68108	0.389683	1.56072	-0.69143		-0.73667	-0.56325	0.301925	-0.77162	-1.29614	0.463369	0.135077
	-0.07584	-0.94958	1.22741	-0.45609	-0.26859	-0.83278	0.964051	1.21846	-0.18307	-0.80051	-1.43867	0.359646	0.090519	0.973484	-0.76949	-0.90076	-0.05293	-1.48459	-1.04241	0.204991		1.23581	0.770043	0.717294	-0.56197	1.51475	-0.33999	0.002603	0.783778	-0.73806	0.864027	-0.34225	0.013788	-0.37751	-0.44378	-0.91175	0.369228	0.572099	0.401891	1.67392	-0.52989		-0.87165	-0.57095	0.506489	-0.89369	-1.35358	0.74268	-0.19477
	0.108826	-0.53353	1.0601	-0.43499	-0.30221	-0.68468	0.990994	1.58249	-0.38353	-0.23269	-1.38607	0.051336	0.182325	0.626698	-0.47221	-0.87282	-0.24666	-1.83541	-0.95386	0.481144		1.26299	0.441668	0.977964	-0.67919	1.25805	-0.44034	0.0595	0.8952	-0.93146	1.04079	-0.21445	0.044589	-0.29391	-0.36081	-0.93183	0.281847	0.323542	0.475661	1.91708	-0.38739		-0.94276	-0.5491	0.608001	-1.02961	-1.39214	0.917411	-0.44576
	0.2734	-0.11747	0.709958	-0.39269	-0.26872	-0.49608	1.03144	1.60161	-0.74469	0.31274	-1.17533	-0.1991	0.145488	0.261642	-0.03742	-0.90099	-0.36245	-2.32281	-0.72397	0.714292		1.25383	0.070037	1.43346	-0.58828	1.10071	-0.62038	0.073626	0.994872	-1.14523	1.17889	-0.17511	0.036804	-0.24382	-0.34448	-0.9719	0.246804	-0.00276	0.512499	1.91694	-0.25442		-0.94306	-0.58637	0.573048	-1.2329	-1.35518	0.881862	-0.41992
	0.355641	0.203906	0.390289	-0.22371	-0.15172	-0.1995	0.990874	1.48685	-0.92507	0.683791	-1.14909	-0.44953	0.127028	0.079291	0.236949	-1.01339	-0.61427	-2.59558	-0.24598	0.841712		1.37165	-0.34415	1.72633	-0.44486	0.857957	-0.74077	0.102016	1.08293	-1.27752	1.14053	-0.2836	0.05989	-0.11038	-0.49382	-0.932	0.177291	-0.40644	0.500081	1.68976	-0.15		-0.95756	-0.63825	0.5043	-1.42264	-1.33712	0.858003	-0.24924
	0.519725	0.46847	0.253456	-0.07542	-0.08466	-0.0379	0.856126	1.16103	-0.88547	0.902322	-1.20192	-0.79641	0.237226	-0.19485	0.328518	-0.90124	-0.98134	-2.71227	0.231597	0.735368		1.51672	-0.73007	1.7425	-0.39279	0.729549	-0.7209	0.030632	1.13561	-1.31835	0.986725	-0.451	0.113656	0.023458	-0.63485	-0.93208	0.002678	-0.67055	0.598183	1.59215	-0.1596		-0.94367	-0.63117	0.452252	-1.50442	-1.18736	0.822462	-0.09177
	0.6843	0.487322	0.101035	0.00927	-0.1183	0.151022	0.775054	0.720076	-0.78513	1.07662	-1.12297	-0.89296	0.255522	-0.43201	0.488295	-0.62069	-1.29125	-2.73187	0.550094	0.459531		1.51664	-0.94438	1.62826	-0.44509	0.700848	-0.681	-0.09778	1.11794	-1.18625	0.763832	-0.57897	0.113587	-0.2275	-0.80891	-0.90217	-0.25875	-0.87283	0.659641	1.65699	-0.21657		-0.96526	-0.66845	0.365976	-1.5862	-0.905	0.647009	0.052834
	0.540125	0.12791	-0.26434	0.030373	-0.16873	0.191136	0.774994	0.164454	-0.76512	0.902143	-0.9392	-0.79658	0.071662	-0.54172	0.786125	-0.50921	-1.44578	-2.67342	0.76268	-0.0288		1.47135	-1.02997	1.4818	-0.40605	0.871888	-0.66113	-0.12606	1.06516	-1.03377	0.517673	-0.57905	0.175253	-0.4286	-0.8505	-0.81251	-0.62485	-1.16803	0.634915	1.62436	-0.34019		-1.03637	-0.72789	0.382358	-1.72181	-0.58536	0.378111	0.460738
	0.27294	-0.34512	-0.50783	0.051491	-0.13524	0.177899	0.801938	-0.2765	-0.74512	0.595965	-0.70208	-0.73925	0.163469	-0.59617	0.831858	-0.64901	-1.50396	-2.51789	0.868512	-0.38964		1.38951	-1.07299	1.20495	-0.34124	1.12869	-0.48095	-0.19745	1.02399	-0.8711	0.294786	-0.61856	0.1829	-0.41199	-0.917	-0.81259	-0.83395	-1.30774	0.536602	1.41341	-0.43548		-1.11474	-0.82412	0.569408	-1.70885	-0.3412	0.22603	0.881828
	0.067016	-0.95024	-0.47743	-0.09698	-0.06818	0.137343	0.774874	-0.46846	-0.68495	0.312171	-0.59739	-0.50782	0.328349	-0.54187	0.579659	-0.84561	-1.56214	-2.2648	0.762522	-0.66548		1.31696	-1.14463	0.846605	-0.47151	1.27116	-0.14097	-0.28309	0.982967	-0.61675	0.133279	-0.56937	0.236666	-0.46198	-0.99161	-0.79268	-1.00814	-1.24567	0.450308	1.49451	-0.54958		-1.29923	-0.87601	0.841982	-1.66882	-0.19144	0.260572	1.15808
	-0.1384	-1.42282	-0.43179	-0.37214	-0.03469	0.042804	0.666798	-0.56403	-0.78547	0.072102	-0.43936	-0.25756	0.291512	-0.65113	0.419695	-0.98608	-1.44604	-2.18683	0.461589	-0.75057		1.20787	-1.10184	0.716057	-0.64093	1.42825	0.238631	-0.41115	0.965292	-0.44389	0.117824	-0.26439	0.298332	-0.61284	-0.98337	-0.81276	-0.97382	-0.96628	0.388644	1.68893	-0.73984		-1.42712	-0.86171	0.995224	-1.61527	0.072026	0.178304	1.31557
	-0.46734	-1.83904	-0.46233	-0.66849	-0.13545	0.123734	0.639734	-0.5833	-0.8659	0.11573	-0.36041	0.050575	0.255112	-0.74257	0.396675	-0.95813	-1.32995	-2.22594	0.248857	-0.58117		1.09899	-1.05906	0.715924	-0.79762	1.51354	0.579108	-0.43978	0.988601	-0.33216	0.217812	0.12928	0.359808	-0.74657	-0.92551	-0.81284	-0.86928	-0.84238	0.241079	1.68879	-0.9301		-1.5763	-0.95055	1.06293	-1.6023	0.165161	0.07295	1.36778
	-0.65268	-1.97166	-0.44716	-0.73218	-0.26939	0.217842	0.59949	-0.545	-0.90617	0.203084	-0.36053	0.320128	0.43837	-0.87011	0.327819	-0.95824	-1.17557	-2.187	-0.0698	-0.45377		1.13525	-1.2022	0.667278	-0.81078	1.48517	0.938654	-0.2692	1.05317	-0.31188	0.402086	0.522957	0.475304	-0.52939	-0.80933	-0.84293	-0.7822	-0.84251	0.130453	1.57494	-1.0442		-1.6616	-1.0246	1.01087	-1.49492	0.145483	0.130577	1.40681
	-0.6116	-1.72558	-0.17333	-0.73227	-0.25268	0.352766	0.572425	-0.58346	-0.86608	0.46482	-0.41336	0.512969	0.805405	-1.07117	0.121456	-0.78995	-1.00138	-2.22611	-0.49436	-0.17811		1.27123	-1.4308	0.667132	-0.81088	1.31355	1.27913	-0.29782	1.18221	-0.2814	0.563461	0.72961	0.560118	-0.44579	-0.75147	-0.873	-0.5734	-0.796	0.019534	1.46147	-1.03476		-1.6761	-1.09883	1.01014	-1.29281	0.163546	0.223536	1.22182
	-0.26227	-1.19636	-0.11244	-0.71117	-0.23597	0.473871	0.504866	-0.62192	-0.6854	0.770282	-0.54527	0.724658	1.00705	-1.19871	0.053145	-0.5936	-0.82766	-2.26522	-0.88391	0.098047		1.38905	-1.47383	0.650699	-0.79795	1.0708	1.4989	-0.34071	1.32286	-0.21017	0.747919	0.916545	0.698756	-0.46269	-0.67681	-0.89308	-0.36461	-0.85832	-0.04213	1.3801	-1.07292		-1.70479	-1.19506	0.992309	-1.19864	0.087687	0.22304	1.06289
	0.00522	-0.5346	-0.3407	-0.60578	-0.42065	0.487309	0.370108	-0.58363	-0.58506	1.0539	-0.5981	0.801743	1.08048	-1.27187	0.121251	-0.42599	-0.67283	-2.34289	-1.00804	0.309944		1.41623	-1.38814	0.585352	-0.71977	0.985259	1.61895	-0.46877	1.44015	-0.22045	0.924503	1.05421	0.752522	-0.32925	-0.55252	-0.98292	-0.06858	-0.93584	-0.11582	1.15292	-1.06348		-1.5988	-1.32825	0.820496	-1.13154	0.049132	0.234218	0.91748
	0.086971	0.032485	-0.62989	-0.4151	-0.53781	0.446753	0.302538	-0.41148	-0.42493	1.40309	-0.72938	0.994125	1.33725	-1.10795	0.075313	-0.20156	-0.59592	-2.32393	-1.14948	0.331099		1.37073	-1.27418	0.390004	-0.56362	0.97085	1.53864	-0.5544	1.50458	-0.20016	1.03988	1.02456	0.767891	-0.14517	-0.41162	-1.07275	-0.05128	-1.04482	-0.16517	0.974471	-0.96858		-1.45733	-1.55734	0.59778	-0.90235	-0.15933	0.385308	0.798152
	0.292712	0.46747	-1.04098	-0.09773	-0.37046	0.298531	0.342984	-0.12421	-0.28442	1.44671	-0.99306	1.26414	1.2269	-0.72479	-0.22218	-0.4543	-0.34428	-2.03135	-1.46813	0.161006		1.32522	-1.11699	0.161668	-0.1987	0.913563	1.33808	-0.63971	1.52803	-0.21043	1.1089	0.896585	0.698561	0.005004	-0.30394	-1.08283	-0.05143	-1.1227	-0.1899	0.974326	-0.76896		-1.29456	-1.69792	0.323742	-0.59227	-0.40508	0.524716	0.837172
	0.497963	0.713099	-1.5736	0.008166	-0.21989	0.163808	0.383429	0.316573	-0.14439	1.38103	-1.41428	1.39864	0.896897	-0.4695	-0.68009	-0.73444	-0.03501	-1.73924	-1.55682	0.20341		1.20725	-0.83142	-0.00109	-0.05559	0.984897	0.997753	-0.75386	1.53385	-0.24108	1.10883	0.748904	0.61362	-0.04537	-0.25418	-1.01317	-0.01668	-1.01398	-0.19001	1.02254	-0.61694		-1.12486	-1.76476	0.254574	-0.41689	-0.55645	0.641029	0.876202
	0.683136	0.73195	-2.22774	0.029269	-0.25313	0.015275	0.410051	0.834105	0.116634	1.22841	-1.7037	1.76466	0.419431	0.041553	-1.00048	-0.98718	0.235535	-1.34956	-1.46828	0.309565		0.944136	-0.41747	-0.14793	-0.04266	1.09878	0.417449	-0.61178	1.45758	-0.19047	1.13956	0.758437	0.567444	0.054971	-0.27916	-1.00325	0.035507	-0.79679	-0.10392	1.02241	-0.47444		-0.9621	-1.7429	0.253848	-0.20124	-0.78379	0.780437	0.928428
	0.621294	0.429345	-2.60836	-0.1404	-0.22002	-0.10595	0.504504	1.35118	0.37718	1.07527	-1.99313	2.11138	0.052232	0.442553	-1.13754	-1.04278	0.50608	-0.90182	-1.27383	0.458219		0.735309	-0.01783	-0.18027	-0.05582	1.18442	0.037031	-0.34143	1.35781	-0.19056	1.1087	0.876624	0.521078	0.071568	-0.33736	-0.92335	0.017911	-0.393	-0.04276	1.00602	-0.25578		-0.76402	-1.57339	0.11667	0.055029	-0.97291	0.954891	0.795894
	0.600619	0.202497	-2.60843	-0.0981	-0.00193	-0.03884	0.760658	1.48542	0.798412	0.835204	-2.30954	2.41952	-0.03974	0.789175	-1.09236	-1.01548	0.719009	-0.5902	-1.23847	0.627616		0.698893	0.324956	-0.29452	-0.01678	1.18429	-0.22315	0.071463	1.29314	-0.22096	1.00877	0.955154	0.528731	-0.0123	-0.42858	-0.81369	-0.26096	-0.09806	0.006392	1.1196	-0.0752		-0.65076	-1.32275	-0.12317	0.351577	-1.1436	0.989432	0.610897
	0.991119	0.050927	-2.42566	-0.03461	0.014782	0.109583	1.04382	1.37021	1.15939	0.529547	-2.57261	2.45802	-0.18641	0.971799	-1.13775	-1.04301	0.641467	-0.39518	-1.06175	0.882029		0.73516	0.667739	-0.32725	-0.08214	1.11271	-0.30346	0.455499	1.28148	-0.33311	0.970228	1.05362	0.520946	-0.07943	-0.51979	-0.73379	-0.43516	0.088041	0.055538	1.15195	0.095855		-0.60155	-1.04992	-0.31207	0.526946	-1.10666	0.743897	0.399507
	1.2787	0.088714	-1.95411	-0.20428	-0.13634	0.284681	1.21897	1.21662	1.39985	0.529449	-2.4673	2.26548	-0.11296	0.935176	-1.16077	-0.84732	0.486471	-0.39526	-0.58375	1.13693		0.762335	0.953305	-0.21329	-0.35594	1.0983	-0.30364	0.782871	1.26969	-0.46539	0.923982	1.20114	0.598044	-0.19641	-0.61951	-0.71411	-0.48765	0.227485	0.09237	1.02185	0.209795		-0.57347	-0.79189	-0.34702	0.634328	-1.03196	0.475277	-0.03592
	1.25803	0.183308	-1.37592	-0.16198	-0.13641	0.500275	1.23241	0.909986	1.64031	0.551231	-2.17811	2.03388	-0.00322	1.02645	-0.90932	-0.79131	0.215753	-0.33682	-0.24753	1.30633		0.807687	1.16737	-0.09972	-0.48621	0.855543	-0.28377	1.02472	1.24614	-0.58748	0.862532	1.41765	0.721256	-0.21329	-0.72733	-0.6942	-0.43546	0.196252	-0.00623	0.908389	0.371333		-0.59506	-0.63717	-0.53553	0.904129	-0.9195	0.299824	-0.44494
	1.03201	0.183223	-0.8282	0.049898	0.014558	0.608202	1.19185	0.507867	1.66032	0.485544	-1.83618	1.57169	0.125346	0.898472	-0.79483	-0.98791	0.003127	-0.37593	-0.12398	1.39123		0.970932	1.29562	-0.06725	-0.56462	0.612797	0.056234	1.01034	1.23434	-0.83181	0.816292	1.54545	0.852177	-0.13011	-0.68588	-0.5943	-0.50538	0.087648	-0.16611	0.924489	0.447415		-0.62375	-0.57113	-0.99734	1.05211	-0.82637	0.11242	-0.73551
	0.949585	0.409916	-0.50903	0.38847	-0.01908	0.675313	1.16478	0.124479	1.52011	0.288681	-1.4152	1.14762	0.051753	0.716121	-0.86369	-1.4926	-0.4225	-0.68773	-0.15908	1.39114		1.08874	1.2526	-0.0511	-0.60356	0.484379	0.336106	0.811017	1.18744	-1.12685	0.754836	1.61413	0.936808	0.137709	-0.59481	-0.49464	-0.48809	-0.12981	-0.2524	1.03769	0.447337		-0.68777	-0.68214	-1.40824	1.15981	-0.69504	-0.05134	-0.82844
	0.74415	0.353025	-0.47863	0.536252	-0.18698	0.608082	1.04353	0.124394	1.31916	0.114201	-1.07266	0.954606	-0.44365	0.423725	-1.16118	-1.96922	-0.84813	-0.82439	-0.17688	1.2428		1.10684	1.0669	0.258086	-0.695	0.427092	0.516281	0.696873	1.08753	-1.38137	0.762469	1.73232	1.0523	0.354884	-0.49543	-0.38474	-0.29674	-0.30099	-0.39997	0.956714	0.475817		-0.68806	-0.83012	-1.40898	1.21338	-0.54527	-0.14502	-0.78942
	0.188816	0.296584	-0.72212	0.324689	-0.20384	0.459549	0.733243	0.200603	0.897749	-0.10453	-0.67804	0.973813	-0.99463	0.13175	-1.36752	-2.24936	-0.94503	-0.86348	-0.37189	0.987709		1.10676	0.752474	0.59987	-0.65597	0.426975	0.69598	0.696746	0.987757	-1.59514	0.762401	1.85026	1.24495	0.471564	-0.41246	-0.20509	-0.24454	-0.3785	-0.5229	0.924078	0.466215		-0.69546	-0.94851	-1.30706	1.09098	-0.60227	0.064476	-0.59235
	-0.40721	0.050335	-1.14808	0.13382	-0.17034	0.270831	0.503972	0.124236	0.496902	-0.65015	-0.4152	1.18595	-1.41653	-0.10541	-1.16136	-2.44596	-0.90639	-0.98017	-0.95596	0.923865		1.08851	0.480966	0.778638	-0.69522	0.369678	0.856103	0.69663	0.905606	-1.75798	0.777547	1.90931	1.36045	0.689138	-0.28817	-0.04544	-0.38427	-0.45638	-0.46174	1.00479	0.428052		-0.73126	-1.05953	-1.54729	0.887704	-0.71633	0.308742	-0.18413
	-0.71556	-0.21438	-1.75688	-0.03535	-0.32106	-0.02587	0.449904	0.085775	0.155356	-1.0214	-0.04694	1.55196	-1.72859	-0.36085	-0.95575	-2.36186	-0.86774	-1.17537	-1.5223	0.818043		1.08844	0.309569	0.957807	-0.78666	0.512144	0.995726	0.696513	0.82346	-1.91063	0.908137	1.87966	1.3218	0.92306	-0.06423	-0.00577	-0.66314	-0.47206	-0.21588	1.10213	0.323477		-0.77397	-1.14837	-1.7358	0.60322	-0.92433	0.413374	0.184171
	-0.88032	-0.27128	-2.35044	-0.60726	-0.6396	-0.25509	0.315156	0.162441	-0.08528	-1.04336	0.163809	1.9754	-1.91245	-0.63455	-0.58971	-2.13744	-0.88719	-1.31157	-1.91184	0.690449		1.01568	0.095256	1.23439	-0.83866	0.740705	0.955471	0.867427	0.747187	-1.91072	1.00812	1.80073	1.26791	0.956404	0.043444	-0.02561	-0.90713	-0.48774	0.079228	1.05324	0.285314		-0.79557	-1.20781	-1.71942	0.386401	-0.94402	0.506054	0.500013
	-1.1475	-0.3471	-2.8221	-1.28466	-0.87423	-0.4438	0.139893	0.200274	-0.24558	-0.80349	0.505717	2.30284	-1.89414	-0.7808	-0.17784	-1.60493	-0.57791	-1.0975	-2.24822	0.626605		0.988562	-0.14765	1.54356	-0.85181	0.926037	0.695294	1.22297	0.723638	-1.82931	1.1541	1.65305	1.17525	0.738955	0.043376	-0.0357	-1.27323	-0.59672	0.288145	1.00438	0.323314		-0.75346	-1.19334	-1.56659	0.250801	-1.02033	0.563968	0.749873
	-1.2711	-0.40354	-3.01988	-1.77128	-0.92466	-0.71351	0.031817	0.181001	-0.50677	-0.38869	1.08485	2.20675	-1.619	-0.83569	0.325704	-1.24084	-0.24928	-0.90294	-2.53143	0.711509		0.979402	-0.16207	1.64084	-0.80005	1.02563	0.354966	1.27986	0.758835	-1.72776	1.20773	1.51522	0.998083	0.571348	0.043308	-0.05578	-1.63892	-0.9382	0.583251	1.13421	0.247073		-0.75375	-1.26001	-1.63535	0.114878	-1.07776	0.505055	0.854561
	-1.1271	-0.59299	-2.89842	-1.91976	-0.82403	-1.07739	0.072262	0.200103	-0.56664	0.00422	1.55856	1.93703	-1.27034	-0.76269	1.01205	-1.12869	-0.07509	-0.6689	-2.56696	0.796413		1.00636	0.037688	1.54329	-0.76101	1.06839	0.03466	1.10903	0.788018	-1.60585	1.19996	1.40696	0.743566	0.638186	-0.0315	-0.16584	-1.79609	-1.26451	0.8165	1.23153	0.123453		-0.76116	-1.37119	-1.7045	0.181968	-1.00307	0.376338	0.788019
	-1.00419	-0.81985	-2.51794	-1.87744	-0.75738	-1.38759	0.072202	0.449461	-0.48686	0.658967	2.11134	1.47438	-1.03195	-0.68967	1.46976	-1.12882	-0.172	-0.31825	-2.19529	0.711319		1.15165	0.251755	1.47795	-0.57876	1.1683	-0.26559	0.937877	0.782091	-1.39224	1.1922	1.32803	0.520102	0.638049	-0.22216	-0.29567	-1.83112	-1.40459	0.902587	1.296	-0.04777		-0.75437	-1.49699	-1.32927	0.411164	-0.77779	0.282666	0.695398
	-0.96311	-0.87674	-1.87916	-2.02592	-0.62319	-1.5763	0.031636	0.870596	-0.44678	1.18306	2.4796	0.877134	-0.75636	-0.61667	1.56134	-1.15701	-0.53953	-0.06516	-1.78819	0.753724		1.32377	0.166169	1.34741	-0.35737	1.25394	-0.46613	0.809808	0.782043	-1.19901	1.06149	1.31809	0.435339	0.654659	-0.5789	-0.36574	-1.84872	-1.43581	0.93942	1.21501	-0.18091		-0.73337	-1.608	-0.85181	0.518869	-0.49589	0.235435	0.589256
	-0.88086	-0.82002	-1.08767	-1.77165	-0.3048	-1.68435	0.153093	1.11995	-0.48704	1.336	2.84787	0.356603	-0.49959	-0.45276	1.53832	-0.9894	-0.88771	0.090388	-1.38149	0.817379		1.487	0.094533	1.02166	-0.18786	1.21095	-0.50591	0.652904	0.811366	-1.13798	0.923071	1.34758	0.396696	0.821581	-0.91073	-0.48557	-1.67441	-1.4515	1.0255	1.26361	-0.38069		-0.79029	-1.77075	-0.39145	0.558567	-0.45895	0.164849	0.535911
	-0.59327	-0.78223	-0.327	-1.30641	0.130687	-1.68441	0.301232	1.33049	-0.46705	1.22659	2.92683	-0.18276	-0.22445	-0.27013	1.53822	-0.90532	-1.31287	0.090301	-0.85032	0.626035		1.58687	0.194527	0.533286	-0.14882	1.18224	-0.40636	0.396565	0.846559	-1.067	0.76945	1.44582	0.519907	1.22297	-1.118	-0.6254	-1.3086	-1.35833	1.2098	1.23099	-0.62807		-0.93947	-1.88176	-0.06754	0.625668	-0.32761	0.187717	0.390504
	-0.4287	-0.63127	0.190243	-1.07334	0.298438	-1.53598	0.435869	1.54102	-0.50731	0.964657	2.68949	-0.56824	-0.02281	-0.16103	1.40061	-0.62474	-1.54531	0.109725	-0.30186	0.583457		1.6956	0.236964	0.077522	-0.26637	1.35329	-0.20615	0.453452	0.781895	-0.89414	0.638551	1.50486	0.697125	1.62395	-1.33377	-0.74522	-0.9083	-0.98564	1.32021	1.08464	-0.77073		-1.07444	-1.85251	0.307678	0.746907	-0.29065	0.362161	0.363541
	-0.46996	-0.21522	0.539886	-0.96795	0.197668	-1.11823	0.611344	1.752	-0.56718	0.789656	2.40006	-0.74196	0.344225	-0.14284	0.828653	-0.09224	-1.75794	0.109638	0.034359	0.710861		1.7046	0.137076	-0.10193	-0.47493	1.5672	-0.2464	0.723811	0.734993	-0.63979	0.530918	1.52449	0.858917	1.6908	-1.38347	-0.8353	-0.57738	-0.7218	1.43092	0.873698	-0.82793		-1.15975	-1.81587	0.46092	0.651579	-0.25372	0.38503	0.428964
	-0.30587	0.295513	0.631248	-0.96804	0.247941	-0.79465	0.799989	1.82867	-0.74804	0.549588	1.53138	-0.74203	0.692896	0.076327	0.14156	0.215721	-1.71929	0.012461	0.12289	0.732016		1.60481	-0.00606	-0.19947	-0.67045	1.71001	-0.24657	0.908649	0.711444	-0.42619	0.484861	1.53427	1.08997	1.64043	-1.24257	-0.84538	-0.22902	-0.70638	1.55366	0.565287	-0.76137		-1.23812	-1.74245	0.340442	0.421235	-0.46216	0.302762	0.402011
	0.043461	0.541142	0.600707	-0.84095	0.197518	-0.51189	1.08315	1.61751	-0.84854	0.309015	0.425486	-0.66495	0.784703	0.295056	-0.27052	0.412073	-1.33257	-0.00714	0.087367	0.477429		1.47775	0.136831	-0.26481	-0.81409	1.72419	-0.22669	1.02255	0.687899	-0.19245	0.530786	1.56375	1.23632	1.45646	-0.96071	-0.81546	0.328293	-0.87756	1.63973	0.419319	-0.66625		-1.30922	-1.63946	0.100606	0.325917	-0.85893	0.244127	0.454228
	0.454545	0.559993	0.494347	-0.84105	0.147095	-0.2288	1.36598	1.54068	-0.7482	0.134535	-0.57496	-0.64574	0.766243	0.495515	-0.61384	0.411948	-0.90757	0.012286	-0.05449	0.286085		1.40499	0.350899	-0.16715	-0.90522	1.76659	-0.42725	1.06519	0.652742	0.082273	0.615382	1.60309	1.28238	1.07154	-0.72036	-0.78556	0.746442	-1.09501	1.62732	0.22424	-0.55231		-1.28114	-1.46255	-0.31029	0.203842	-1.02919	0.243631	0.506454
	0.824462	0.729879	0.387624	-0.86232	-0.1211	-0.12088	1.54145	1.42592	-0.7282	0.046986	-1.23277	-0.43361	0.655894	0.696423	-1.02592	0.271482	-0.55957	-0.06584	-0.39087	0.32849		1.35041	0.550665	0.044231	-0.90533	1.66677	-0.50709	1.07933	0.646819	0.32644	0.722883	1.67176	1.13607	0.502803	-0.57946	-0.83563	0.937788	-1.32802	1.50409	-0.03543	-0.45741		-1.17516	-1.33739	-0.68698	-0.09418	-1.23719	0.243136	0.677135
	1.31788	0.805537	0.37232	-0.48137	-0.35573	-0.08043	1.70309	1.11928	-0.34714	0.068751	-1.86485	-0.10618	0.600679	0.988234	-1.23172	0.018742	-0.3273	-0.14397	-0.81543	0.222146		1.34124	0.779024	0.271912	-0.8402	1.26681	-0.58742	1.00794	0.769989	0.427986	0.845771	1.78009	1.03569	0.001041	-0.44687	-0.87571	0.972532	-1.49883	1.46705	-0.32761	-0.40037		-1.09045	-1.29336	-1.09748	-0.47308	-1.40788	0.160859	0.716155
	1.85199	0.691838	0.326543	0.026761	-0.49007	-0.24247	1.83773	0.639955	0.374894	0.286761	-2.31243	0.124789	0.343746	1.33486	-1.00319	-0.31753	-0.07611	-0.33869	-1.08133	-0.03244		1.37751	1.036	0.288067	-0.77538	0.795715	-0.54751	0.837117	0.857909	0.427895	0.945576	1.89804	1.07421	-0.14942	-0.44694	-0.8658	0.92005	-1.5767	1.47926	-0.50606	-0.34333		-1.05527	-1.23471	-1.43995	-0.66315	-1.55971	0.218773	0.676006
	2.16064	0.653883	0.402657	0.534391	-0.74147	-0.3232	1.97269	0.141911	1.07685	0.592224	-2.07532	0.201874	0.19708	1.33478	-0.70591	-0.23345	0.175066	-0.41682	-1.1696	0.031214		1.37743	1.2218	0.255333	-0.73635	0.396094	-0.48756	0.851254	0.945834	0.427812	0.922424	1.98642	1.06643	-0.1663	-0.59628	-0.93563	0.693512	-1.56129	1.34401	-0.40911	-0.40053		-1.03429	-1.24242	-1.71399	-0.78522	-1.52276	0.404908	0.662249
	2.30415	0.805298	0.372116	1.12731	-0.89219	-0.39075	2.01313	-0.26066	1.53825	0.898206	-1.4441	0.240373	0.325204	1.15199	-0.45391	-0.12129	0.271813	-0.49495	-1.04604	0.306877		1.37735	1.40726	0.320401	-0.72341	0.010424	-0.44814	1.03608	1.07488	0.417534	0.799399	1.9962	1.11266	-0.08312	-0.79525	-0.9957	0.066122	-1.48367	1.1595	-0.34427	-0.49582		-0.95668	-1.19839	-1.97093	-0.97496	-1.14647	0.591034	0.595697
	2.22172	0.975184	0.265393	1.63494	-1.26108	-0.4718	2.01308	-0.66324	1.67828	1.37805	-0.99676	0.220994	0.545655	0.914826	-0.27122	-0.06527	0.329818	-0.47553	-0.72755	0.434281		1.39545	1.59272	0.401756	-0.71047	-0.33204	-0.18781	1.3492	1.1393	0.488761	0.576512	1.98626	1.25902	0.217793	-0.90327	-0.9158	-0.54382	-1.31313	1.04859	-0.29566	-0.6004		-0.9286	-1.13957	-1.95455	-1.11089	-1.07178	0.765487	0.410701
	1.95453	0.899807	0.128572	1.84682	-1.39542	-0.48536	2.20173	-0.95069	1.7987	1.90214	-0.7333	-0.08776	0.78406	0.659392	-0.11089	0.186546	0.155458	-0.24195	-0.21411	0.434186		1.38629	1.62121	0.547937	-0.67145	-0.60337	-0.1479	1.67622	1.10401	0.610681	0.307447	1.93713	1.49778	0.58569	-0.96127	-0.81614	-0.87503	-1.12703	0.901025	-0.13374	-0.64808		-0.9431	-1.06615	-1.93817	-1.0844	-0.94044	0.835083	0.238901
	1.6256	0.880787	-0.16063	1.59286	-1.46222	-0.47193	2.30936	-1.10428	1.5576	2.29507	-0.2596	-0.41536	1.02245	0.312606	0.02651	0.522571	-0.07653	-0.16399	0.28119	0.476591		1.35895	1.4212	0.661905	-0.48919	-0.73212	-0.06841	1.90382	1.02186	0.783531	0.053769	1.83849	1.65186	0.869841	-1.03607	-0.78623	-1.17135	-1.04941	0.630335	0.077317	-0.65768		-0.9434	-0.96316	-1.9051	-0.96316	-0.77179	0.881306	0.238331
	1.46133	0.861767	-0.43459	1.16933	-1.57978	-0.364	2.2958	-1.0468	0.775606	2.27311	0.055965	-0.72367	1.26084	-0.03418	-0.04235	0.887333	-0.34725	-0.10555	0.617409	0.348997		1.35888	1.24946	0.856974	-0.09849	-0.76049	0.011581	2.06049	0.974955	0.966575	-0.10773	1.78913	1.61322	0.919944	-1.06105	-0.77632	-1.39789	-0.9718	0.26144	0.174271	-0.7337		-0.9579	-0.82321	-1.75185	-0.86932	-0.56541	0.927259	0.34303
	1.37891	0.729132	-0.67807	0.8306	-1.69733	-0.2294	2.26905	-0.85501	0.09356	2.03304	0.213995	-0.72376	1.31589	-0.19868	0.003388	1.16722	-0.6567	0.050452	0.794129	0.11566		1.39514	1.29224	0.986854	0.292523	-0.7749	0.051493	2.13129	0.904417	1.09868	-0.18457	1.7989	1.53617	1.00353	-1.09414	-0.65666	-1.41548	-0.86345	0.076938	0.044548	-0.75282		-0.9724	-0.59474	-1.53059	-0.80222	-0.39632	0.996855	0.487631
	1.1524	0.483334	-0.80003	0.428263	-1.68062	-0.17545	2.18798	-0.56773	-0.32785	1.72738	0.134804	-0.70455	1.15085	-0.0526	-0.06545	1.55938	-0.81169	0.264535	0.723584	-0.16068		1.38598	1.29212	1.11711	0.617992	-0.73249	0.071351	2.11726	0.787026	1.21065	-0.13095	1.86781	1.45894	0.986646	-1.11912	-0.537	-1.24158	-0.63071	0.015269	-0.08555	-0.72434		-1.07898	-0.49897	-1.25802	-0.69451	-0.35936	0.844765	0.605516
	0.823482	0.199665	-0.90639	-0.01647	-1.31187	-0.10802	2.09341	-0.3572	-0.48863	1.18124	0.187402	-0.66605	0.765272	0.093048	-0.04264	2.06382	-0.86987	0.362002	0.422663	-0.37277		1.33139	1.2634	1.24738	0.839388	-0.67544	0.031112	1.93185	0.763617	1.22076	0.084296	1.92686	1.34332	0.785545	-1.16902	-0.53708	-1.08471	-0.3665	0.027477	-0.15028	-0.70538		-1.23526	-0.49928	-1.19031	-0.533	-0.17186	0.575867	0.776197
	0.576881	-0.0087	-1.01312	-0.29162	-1.11095	-0.00041	1.90464	-0.22296	-0.52889	0.526293	-0.02358	-0.30004	0.196355	0.111237	-0.01982	2.34438	-0.67632	0.283871	0.068564	-0.56411		1.34948	1.39199	1.18205	1.06077	-0.70414	0.131137	1.71826	0.851541	1.09842	0.276267	1.90706	1.20455	0.517843	-1.26023	-0.45718	-1.03252	-0.25815	0.113565	-0.19916	-0.78162		-1.39154	-0.45543	-1.17393	-0.52004	0.09117	0.388741	0.80203
	0.247946	-0.3113	-0.95224	-0.31292	-0.75899	0.175006	1.81039	0.025941	-0.52898	-0.10731	-0.47115	0.143149	-0.40932	0.165967	-0.29494	2.54008	-0.50258	0.166719	-0.05557	-0.66994		1.31328	1.70617	1.0678	1.1781	-0.68997	0.150995	1.50468	0.892468	0.97633	0.414553	1.95602	1.09664	0.250153	-1.35164	-0.33753	-0.94585	-0.30493	0.359419	-0.23178	-0.85764		-1.54764	-0.42618	-1.02069	-0.52061	0.260262	0.318146	0.761871
	-0.28682	-0.50029	-0.83041	-0.29181	-0.28955	0.377102	1.82352	0.160171	-0.32821	-0.54414	-0.65515	0.58635	-0.92353	0.202426	-0.59243	2.65223	-0.21267	0.088588	-0.197	-0.56429		1.23144	1.86303	0.823549	0.956488	-0.70438	0.250543	1.37629	0.869063	0.955872	0.491452	2.00522	1.05028	-0.00079	-1.43456	-0.25762	-0.9111	-0.42909	0.666544	-0.13483	-0.88628		-1.61892	-0.43388	-0.9534	-0.5618	0.37271	0.282883	0.66925
	-0.8211	-0.68973	-0.70894	-0.39789	0.196269	0.592695	1.91797	0.198004	-0.16809	-0.91539	-0.94521	0.83661	-1.3638	0.238886	-0.84408	2.45562	-0.01912	-0.16468	-0.32114	-0.58563		1.25861	1.9058	0.693402	0.630486	-0.73309	0.37059	1.21971	0.874889	0.996537	0.537378	2.01499	1.07336	-0.40247	-1.41802	-0.2577	-0.96359	-0.53807	0.937029	0.043726	-0.92444		-1.61922	-0.47116	-0.97124	-0.54884	0.428091	0.060712	0.510333
	-1.21178	-0.80298	-0.54177	-0.52517	0.598577	0.929454	2.05293	0.006496	-0.128	-1.02426	-1.05076	1.18333	-1.5109	0.110911	-0.89002	2.03514	-0.03857	-0.43745	-0.28577	-0.71272		1.31305	2.01976	0.513954	0.395829	-0.77575	0.43054	0.949119	0.868963	1.13882	0.429751	1.91659	1.08102	-0.60317	-1.38487	-0.33778	-0.98118	-0.83327	1.13363	0.156925	-0.97212		-1.55564	-0.44191	-0.88642	-0.49528	0.201216	0.001799	0.298933
	-1.31479	-0.80307	-0.17653	-0.39808	0.682015	1.18554	2.16057	-0.12791	-0.16826	-0.87184	-1.26109	1.56864	-1.29089	0.14737	-0.93595	1.53046	-0.15484	-0.65169	-0.05589	-0.64907		1.33093	2.03395	0.188204	0.265544	-0.79016	0.430376	0.764047	0.786676	1.25056	0.191471	1.8278	1.13497	-0.6368	-1.39325	-0.41761	-0.8941	-1.2836	1.20741	0.205529	-0.9246		-1.40708	-0.39787	-0.83584	-0.42851	0.01208	0.071394	0.113937
	-1.43789	-0.80315	0.219185	-0.22909	0.782636	1.36064	2.16051	-0.24266	-0.28838	-0.60958	-0.91918	1.72244	-0.74008	0.475736	-0.77563	1.16612	-0.36746	-0.65178	0.138977	-0.69166		1.37628	1.99091	-0.07234	-0.00826	-0.64769	0.410159	0.649892	0.66355	1.42341	0.106743	1.7883	1.22731	-0.63695	-1.32708	-0.60742	-0.96403	-1.62546	1.31782	0.237875	-0.81066		-1.23738	-0.45732	-0.70011	-0.2396	-0.30918	0.059217	0.021316
	-1.47913	-0.69007	0.660247	-0.102	0.732213	1.36059	2.07943	-0.5493	-0.44916	-0.23853	-0.34005	1.56847	-0.17132	0.87717	-0.34082	0.66143	-0.5031	-0.30112	0.050288	-0.798		1.48501	1.96253	-0.15399	-0.29511	-0.56207	0.490146	0.593101	0.569511	1.57613	0.091471	1.59157	1.35823	-0.63709	-1.24411	-0.77725	-1.06845	-1.67224	1.41622	0.286478	-0.76314		-1.04622	-0.5092	-0.6153	-0.13221	-0.53651	-0.09315	-0.12442
	-1.54098	-0.59548	0.949308	0.003892	0.564724	1.33386	1.91767	-0.81801	-0.58937	0.219448	-0.07722	1.24087	0.268786	1.16898	0.11634	-0.15134	-0.90936	0.146613	0.103388	-0.90435		1.5667	2.09078	-0.21894	-0.34741	-0.51931	0.409831	0.4932	0.534358	1.59618	0.098921	1.35518	1.52002	-0.57024	-1.17795	-0.97706	-1.0337	-1.57907	1.52664	0.286333	-0.7061		-0.92604	-0.57604	-0.5305	-0.10573	-0.72564	-0.39682	-0.349
	-1.54107	-0.53874	1.17742	0.109279	0.279745	1.19881	1.56721	-0.95194	-0.77023	0.787265	0.186245	0.836094	0.690954	1.40598	0.505296	-0.88057	-1.2769	0.419214	0.244664	-0.81944		1.57571	2.13357	-0.41467	-0.36057	-0.37684	0.209752	0.379056	0.510813	1.48427	0.2066	1.10894	1.61237	-0.48665	-1.16972	-1.12688	-0.91214	-1.43963	1.51422	0.204973	-0.73474		-0.89103	-0.67966	-0.36056	-0.24133	-0.68869	-0.57226	-0.49441
	-1.39757	-0.36841	1.28401	0.193973	-0.07236	0.888607	1.22992	-0.79898	-0.87075	1.07086	0.343647	0.334856	0.856272	1.57033	0.688536	-1.02102	-1.5476	0.672768	0.350918	-0.62827		1.63014	1.94787	-0.65893	-0.43865	-0.23439	0.089362	0.336519	0.557754	1.26031	0.444754	0.882652	1.70471	-0.67101	-1.12827	-1.23695	-0.87739	-1.20651	1.53874	0.221085	-0.82051		-0.84874	-0.79067	-0.22442	-0.52581	-0.3124	-0.70126	-0.52137
	-1.37708	-0.25533	1.34452	0.172681	-0.35734	0.686391	0.960153	-0.588	-0.99087	1.09263	0.633467	-0.24308	0.80107	1.57025	0.939985	-1.18888	-1.76023	1.0039	0.315394	-0.60762		1.74796	1.81903	-0.72427	-0.50401	-0.14875	0.089198	0.279378	0.680784	1.14841	0.75987	0.67583	1.68168	-0.98895	-1.07041	-1.29678	-0.99966	-0.86529	1.6002	0.204695	-1.02006		-0.79227	-0.88689	0.099473	-0.78324	0.026126	-0.78325	-0.49554
	-1.15075	-0.1986	1.54254	0.172587	-0.64232	0.524671	0.78489	-0.41585	-1.03113	1.15814	0.765139	-0.68644	0.507382	1.33309	0.9628	-1.55323	-1.99268	1.08186	0.08535	-0.43772		1.76605	1.7331	-0.78923	-0.45192	-0.16317	0.089019	0.307768	0.727729	1.06682	0.974929	0.538004	1.55044	-1.22315	-1.07879	-1.27687	-0.98236	-0.57035	1.52622	0.237053	-1.21032		-0.72887	-0.87261	0.406275	-1.17568	0.308031	-0.78375	-0.4829
	-0.96608	-0.14188	1.664	0.278478	-0.79344	0.565106	0.64981	-0.1665	-0.85092	1.07059	0.765022	-0.8597	0.195316	1.07722	0.871027	-1.58142	-2.16658	0.945195	-0.18014	-0.18332		1.6933	1.49019	-0.87086	-0.47813	-0.22045	0.028741	0.435593	0.768796	0.975299	1.16709	0.518212	1.43482	-1.44059	-1.07885	-1.20721	-0.84294	-0.39944	1.44022	0.23692	-1.3625		-0.70787	-0.89492	0.576218	-1.5143	0.476674	-0.7378	-0.45708
	-0.82209	-0.17984	1.84677	0.595853	-0.82668	0.497553	0.501551	0.04403	-0.81083	0.808656	0.948802	-0.85979	0.011456	0.803517	0.893842	-0.88118	-2.03112	0.711442	-0.55196	-0.18342		1.62075	1.17611	-0.82209	-0.49129	-0.44891	0.148804	0.606506	0.815601	0.99559	1.34367	0.508268	1.33462	-1.54123	-1.07062	-1.06755	-0.82564	-0.46177	1.30467	0.155547	-1.50516		-0.70108	-0.85106	0.712339	-1.70405	0.513613	-0.67989	-0.41836
	-0.67859	-0.19886	2.01394	0.93441	-0.81037	0.443499	0.596004	0.063132	-0.77075	0.43741	1.15955	-0.85987	-0.13521	0.602909	0.89374	-0.06799	-1.7993	0.730866	-1.01239	-0.43801		1.52982	0.99007	-0.69223	-0.38701	-0.80566	0.528865	0.805598	0.839045	1.16844	1.37439	0.586799	1.34228	-1.42413	-1.09541	-1.02765	-0.98281	-0.66367	1.31689	0.12331	-1.53381		-0.62349	-0.80703	0.813852	-1.71816	0.248984	-0.56357	-0.4582
	-0.71934	-0.35043	2.09005	1.40015	-0.84361	0.632427	0.717139	-0.07127	-0.81101	0.240547	1.50146	-0.85996	-0.39214	0.474934	0.825447	0.071558	-1.54812	0.76935	-1.43696	-0.73509		1.3846	1.04716	-0.59456	-0.23086	-1.14846	0.808752	1.0332	0.803752	1.37186	1.35893	0.813156	1.34221	-1.05624	-1.21173	-0.96774	-1.05232	-0.8504	1.31678	0.106932	-1.45795		-0.62378	-0.763	0.813126	-1.5837	-0.12891	-0.38912	-0.48516
	-0.80177	-0.50155	1.99857	1.71751	-0.86046	0.794027	0.717079	-0.26278	-0.9914	0.349764	1.86972	-0.74475	-0.61276	0.402205	0.619084	0.26791	-1.16139	0.61364	-1.66741	-0.86269		1.18486	1.08994	-0.59469	-0.17878	-1.33403	0.968397	1.23228	0.739228	1.42247	1.38965	1.04938	1.41159	-0.52128	-1.33616	-0.82808	-1.06992	-1.02121	1.2428	0.090541	-1.40091		-0.70909	-0.67479	0.487753	-1.51661	-0.58232	-0.29644	-0.60449
	-0.98711	-0.48268	1.66366	1.92939	-0.82697	0.901633	0.717018	-0.3396	-1.23251	0.393392	1.94868	-0.62908	-0.75942	0.329042	0.321595	0.603957	-0.77465	0.457466	-1.57888	-1.01102		1.02146	1.13272	-0.59484	-0.08786	-1.50567	0.988271	1.37436	0.821274	1.46313	1.39728	1.1969	1.5732	-0.03655	-1.39416	-0.68843	-0.94835	-1.17683	1.30426	0.009181	-1.40099		-0.82278	-0.67511	0.145691	-1.38216	-0.90358	-0.30862	-0.68391
	-0.96662	-0.61532	1.28341	2.01358	-1.07878	0.901573	0.797969	-0.33969	-1.49324	0.393294	1.84313	-0.55199	-1.0168	0.127985	-0.1134	0.631899	-0.32983	0.282245	-1.13633	-1.41434		0.930751	1.26098	-0.62757	0.198761	-1.61978	0.908433	1.45976	0.874094	1.58529	1.35874	1.30499	1.64258	0.464923	-1.52689	-0.67851	-0.91361	-1.39429	1.31647	-0.12092	-1.31561		-0.88695	-0.63847	-0.11165	-1.16618	-1.13046	-0.27408	-0.76366
	-0.71971	-0.69114	0.841848	1.8868	-1.44728	1.05	0.986624	-0.33977	-1.41299	0.480648	1.5537	-0.3403	-1.23696	0.036986	-0.52548	0.239487	-0.09801	0.204115	-0.6942	-1.35119		0.948841	1.36097	-0.79032	0.420157	-1.44873	0.76799	1.47389	0.874046	1.60533	1.35097	1.41332	1.68109	0.799314	-1.65152	-0.6186	-0.93121	-1.42552	1.30405	-0.18566	-1.27761		-0.85177	-0.63877	-0.26595	-0.96406	-1.09352	-0.1928	-0.8434
	-0.57621	-0.76652	0.415898	1.61115	-1.69909	1.33308	1.00007	-0.37823	-1.19261	0.720538	1.21156	0.00642	-1.42038	-0.23672	-0.98339	-0.12486	-0.00128	0.067451	-0.0394	-0.9268		0.939681	1.33225	-0.90457	0.60241	-1.19194	0.407624	1.45952	0.856371	1.45268	1.42018	1.45243	1.6193	0.933153	-1.72613	-0.44896	-0.77434	-1.37901	1.24239	-0.16954	-1.34411		-0.85918	-0.6171	-0.62552	-0.85668	-0.7361	-0.20498	-0.61993
	-0.39105	-0.91809	0.126701	1.12452	-1.6656	1.53518	0.932496	-0.39751	-0.73119	0.917206	0.763982	0.449607	-1.45722	-0.5474	-1.44131	-0.09691	-0.00137	-0.01021	0.633114	-0.5024		0.939607	1.26061	-0.8395	0.849892	-0.94943	0.067296	1.4879	0.850448	1.31022	1.51998	1.32445	1.54979	1.01675	-1.75111	-0.3393	-0.63532	-1.41023	1.21795	-0.12134	-1.46795		-0.85947	-0.58046	-1.05312	-1.01935	-0.247	-0.35707	-0.38328
	-0.08289	-1.01285	-0.14726	0.80699	-1.64889	1.71027	0.986444	-0.32084	0.071188	0.742205	0.210994	0.699867	-1.53081	-0.96683	-1.80755	-0.15318	-0.23382	-0.0103	1.05794	-0.18426		0.975867	1.14642	-0.72592	1.14958	-1.00637	-0.21293	1.55905	0.868023	1.25919	1.5353	1.10778	1.46503	0.882625	-1.7844	-0.38913	-0.51335	-1.37927	1.3653	0.040983	-1.44899		-0.85268	-0.55859	-1.1394	-1.29031	0.355799	-0.53279	-0.10703
	0.040031	-1.20184	-0.28409	0.61612	-1.74926	1.93937	1.04039	-0.45524	1.01369	0.567725	-0.07906	1.00801	-1.54927	-1.45977	-1.94461	-0.0691	-0.42708	0.223277	1.44691	0.070646		0.975793	0.988985	-0.72606	1.43621	-1.02079	-0.39344	1.57318	0.768249	1.17785	1.58893	0.93053	1.38027	0.581441	-1.859	-0.5192	-0.65307	-1.30165	1.32826	0.154181	-1.36339		-0.88138	-0.44082	-1.27698	-1.50712	0.882657	-0.6031	0.116441
	-0.04189	-1.20193	-0.28416	0.171388	-1.59869	2.22246	1.04033	-0.68513	1.71564	0.763873	-0.0001	1.35473	-1.38395	-1.86093	-1.78482	0.154656	-0.75589	0.710513	1.65949	0.643285		0.966633	0.889085	-0.75841	1.57931	-0.77828	-0.47375	1.44477	0.674215	1.10646	1.68122	0.76313	1.40335	0.263498	-1.78453	-0.61903	-0.79237	-1.11555	1.32815	0.202773	-1.35395		-0.98087	-0.30827	-1.56813	-1.85928	1.27782	-0.66201	0.419076
	-0.28898	-1.05053	-0.26935	-0.14616	-1.4645	2.55922	0.891749	-0.80034	2.0967	1.00375	0.289715	1.52828	-1.23745	-2.13507	-1.64741	0.210667	-1.10406	1.17776	1.88939	0.982681		0.857528	0.931873	-0.75856	1.72242	-0.59295	-0.59368	1.4019	0.621439	1.11656	1.74254	0.526983	1.38014	0.129784	-1.75139	-0.83884	-0.80996	-1.02239	1.48782	0.267622	-1.31617		-1.21505	-0.17571	-1.96152	-2.23819	1.44645	-0.68587	0.840176
	-0.43266	-0.78595	-0.22371	-0.20985	-1.54848	2.80181	0.810999	-0.87671	2.4175	1.00365	0.55255	1.6242	-1.14564	-2.18953	-1.23554	0.154426	-1.31668	1.62596	1.87159	1.11009		0.839499	1.06013	-0.77499	1.8006	-0.4219	-0.674	1.38753	0.621387	1.33016	1.79635	0.310312	1.34921	-0.08806	-1.76807	-1.1284	-0.79267	-0.88294	1.61085	0.316225	-1.26865		-1.39971	-0.05055	-2.11622	-2.52267	1.31396	-0.63964	0.945189
	-0.57684	-0.27567	-0.33007	-0.06156	-1.83346	2.99073	0.810939	-0.97273	2.4375	0.829169	0.736938	1.48952	-0.90725	-2.20788	-0.64087	0.070096	-1.49104	1.95709	1.71201	1.2795		0.793992	1.0457	-0.87292	1.83963	-0.2648	-0.79439	1.14543	0.60959	1.59446	1.78089	0.260945	1.36458	-0.4726	-1.74323	-1.36821	-0.77537	-0.588	1.65999	0.169871	-1.19257		-1.4992	0.045045	-2.13405	-2.44204	0.917194	-0.55837	0.86544
	-0.90577	0.140379	-0.42155	-0.08285	-2.01775	3.13883	0.729877	-1.26018	1.99601	0.763483	0.947056	1.43157	-0.46669	-1.87953	-0.02274	0.098039	-1.66493	2.21018	1.60602	1.34315		0.748491	1.04558	-0.95457	1.85257	0.091701	-0.87424	0.789659	0.550936	1.88956	1.75774	0.310143	1.44149	-0.6402	-1.69347	-1.49804	-0.72317	-0.32416	1.61064	-0.1544	-1.25929		-1.57031	0.081695	-2.28835	-2.15871	0.46378	-0.54718	0.732916
	-0.8647	0.423879	-0.63456	-0.18893	-2.00104	3.30043	0.729817	-1.47133	1.23362	0.719676	0.999654	1.43148	-0.08128	-1.29582	0.617771	0.097914	-1.74248	2.21009	1.411	1.49181		0.802928	1.04547	-0.8732	1.83941	0.43426	-0.85436	0.433546	0.545014	2.16404	1.72689	0.398521	1.52631	-0.5901	-1.64392	-1.52812	-0.54927	-0.15324	1.73337	-0.39822	-1.38291		-1.64159	0.088767	-2.25486	-1.86217	0.048584	-0.68786	0.627098
	-0.57711	0.726314	-0.84758	0.255609	-1.98473	3.42186	0.770262	-1.60528	0.611842	0.326567	0.894105	1.37352	0.248999	-0.71212	1.07548	0.153925	-1.66511	1.95683	1.16324	1.57671		0.821018	0.916965	-0.72702	1.89149	0.448435	-0.81495	0.162943	0.591819	2.36746	1.71913	0.506853	1.56463	-0.54001	-1.6687	-1.40846	-0.30559	-0.10673	1.92997	-0.44671	-1.51605		-1.6843	0.007318	-2.11913	-1.53823	-0.25425	-0.9334	0.468485
	-0.28953	0.934522	-0.89336	0.657773	-1.76663	3.30031	0.877896	-1.79724	0.15026	-0.1972	0.578339	1.27697	0.524146	-0.2015	1.32693	0.433814	-1.35584	1.66454	0.773691	1.55537		0.839114	0.716965	-0.56417	2.02155	0.40543	-0.71492	-0.16432	0.644634	2.56068	1.71155	0.664229	1.64173	-0.64063	-1.59423	-1.25856	-0.07934	-0.04503	2.053	-0.52807	-1.67775		-1.59251	-0.0669	-1.91499	-1.26844	-0.40563	-1.24875	0.072344
	-0.00146	1.00973	-0.93913	0.847949	-1.41467	3.0306	0.985851	-2.02713	-0.47153	-0.61217	0.367358	1.20017	0.872804	0.199952	1.18986	0.658234	-1.08529	1.37226	0.366847	1.53402		0.784528	0.402551	-0.41798	2.16465	0.290975	-0.69505	-0.53469	0.668083	2.59116	1.66531	0.762463	1.78809	-0.59052	-1.50316	-1.01916	-0.00971	0.048137	2.10185	-0.78775	-1.76351		-1.58572	-0.11879	-1.86439	-1.05277	-0.46306	-1.66924	-0.21791
	0.409151	1.00964	-0.80244	1.01743	-1.01276	2.70723	1.0533	-2.31457	-0.87285	-0.69972	0.130646	1.46972	0.964173	0.528304	0.823639	0.686177	-0.65984	1.07999	0.101371	1.32143		0.766276	0.131032	-0.25512	2.17759	0.11969	-0.51489	-0.57758	0.656286	2.54014	1.68064	0.703483	1.89586	-0.28963	-1.52794	-0.77952	-0.00986	-0.02974	2.17562	-0.98283	-1.83953		-1.7065	-0.14128	-1.86512	-1.02628	-0.20003	-2.10141	-0.31086
	1.06723	1.10424	-0.55872	1.20811	-0.61044	2.41053	1.09374	-2.44898	-0.89303	-0.61237	-0.05398	1.71999	0.817506	0.4186	0.365725	0.545711	-0.11866	0.943322	-0.3059	1.17309		0.748031	-0.16908	-0.07635	2.21663	-0.03731	-0.235	-0.50643	0.626863	2.3773	1.73426	0.713258	1.8958	0.061525	-1.56123	-0.56988	0.007442	-0.23165	2.23708	-1.14504	-1.8208		-1.8202	-0.14159	-1.79742	-1.16221	0.119612	-2.40508	-0.27183
	1.53958	1.23672	-0.16337	1.48308	-0.35918	2.06015	0.98567	-2.48742	-0.63201	-0.5906	-0.1589	1.60414	0.560573	0.072249	-0.29845	0.29366	0.229354	1.00177	-0.78363	0.917999		0.566467	-0.4692	0.053921	2.34699	-0.18035	-0.11541	-0.52081	0.544716	2.20428	1.75729	0.703314	1.834	0.328941	-1.5613	-0.33048	0.14687	-0.40246	2.17542	-1.37223	-1.80184		-1.85599	-0.20843	-1.90079	-1.29781	0.477025	-2.55743	-0.27238
	1.62182	1.23663	0.156165	1.3134	-0.20861	1.60146	0.796905	-2.54462	-0.4518	-0.4819	-0.18538	1.31513	0.174996	-0.32935	-0.93916	-0.04328	0.383716	1.00168	-1.20862	0.684678		0.430322	-0.84048	0.200102	2.47705	-0.20905	-0.05548	-0.4354	0.456696	2.01087	1.70353	0.653955	1.81869	0.56285	-1.56137	-0.25057	0.076935	-0.40259	2.04016	-1.59941	-1.69719		-1.8279	-0.2751	-1.93574	-1.40666	0.853316	-2.5813	-0.23336
	1.64231	1.104	0.323346	1.08065	-0.12477	1.21059	0.608149	-2.67902	-0.23095	-0.15458	0.051101	1.04541	-0.24732	-0.80403	-1.28249	-0.4357	0.326	0.884528	-1.36819	0.557084		0.384821	-1.25501	0.281457	2.62016	-0.16631	-0.01557	-0.37885	0.327552	1.73622	1.71116	0.73272	1.83388	0.947495	-1.59466	-0.17091	-0.09726	-0.41827	1.88029	-1.90783	-1.52613		-1.87079	-0.31236	-2.0045	-1.42046	1.07858	-2.53507	0.121753
	1.58047	0.971365	0.506115	0.889776	-0.12485	0.981379	0.378878	-2.64073	0.049682	0.063968	0.209131	0.659933	-0.74273	-1.11427	-1.42009	-0.54809	0.209731	0.747865	-1.27966	0.344997		0.402918	-1.49793	0.379125	2.75052	-0.0235	0.184645	-0.43565	0.233657	1.56319	1.76479	0.939131	1.81856	1.36522	-1.59473	-0.20075	-0.21953	-0.55835	1.84324	-1.87547	-1.39316		-1.88529	-0.35703	-1.86877	-1.40782	1.20991	-2.36062	0.490067
	1.45737	0.80131	0.73423	0.424351	-0.17527	0.927324	0.162787	-2.39183	0.109864	0.195048	0.524682	0.043398	-1.10993	-1.29662	-1.35144	-0.57562	-0.02226	0.670199	-1.17341	0.323652		0.430092	-1.59781	0.427492	3.07599	0.090372	0.204504	-0.6068	0.198364	1.47142	1.72624	1.22463	1.80306	1.48231	-1.52026	-0.18108	-0.25457	-0.60513	1.8062	-1.6973	-1.18401		-1.843	-0.43848	-1.56197	-1.38133	1.03967	-2.17449	0.674248
	1.16911	0.498706	0.931872	0.000832	-0.32599	0.873592	0.055033	-2.0278	-0.03082	0.085636	0.735447	-0.32279	-1.27541	-1.36979	-1.14528	-0.49221	-0.3317	0.475003	-0.90808	0.302307		0.393677	-1.71234	0.459959	3.42786	0.047378	-0.09623	-0.6921	0.227682	1.52227	1.6494	1.41157	1.87226	1.41519	-1.48711	-0.16117	-0.30706	-0.54306	1.75685	-1.38916	-1.01295		-1.7654	-0.56427	-1.34071	-1.24656	0.7557	-1.99976	0.739357
	0.757842	0.403943	0.931804	-0.4439	-0.40998	0.819538	0.054973	-1.70214	-0.15143	0.063675	0.866492	-0.41934	-1.22036	-1.35159	-0.91675	-0.29586	-0.52543	0.027094	-0.62503	0.195963		0.475363	-1.78398	0.655429	3.6101	0.032968	-0.27625	-0.56429	0.29211	1.634	1.61085	1.56894	1.94164	1.3313	-1.48718	-0.30099	-0.51615	-0.4499	1.84293	-0.9027	-0.8326		-1.72313	-0.60154	-1.0168	-1.22007	0.359381	-1.86035	0.791583
	0.531839	0.30918	0.946973	-0.71905	-0.51075	0.873481	0.095419	-1.26136	-0.19169	0.151029	0.656138	-0.32296	-1.07342	-1.26031	-0.71112	0.012101	-0.44806	-0.26564	-0.41285	-0.16487		0.51163	-1.4984	0.899398	3.64914	-0.08116	-0.35658	-0.50739	0.321428	1.77629	1.64157	1.76574	1.92614	1.29807	-1.48726	-0.30108	-0.51629	-0.37228	1.83052	-0.54583	-0.71844		-1.73052	-0.55012	-0.64157	-1.24771	-0.15065	-1.79076	0.777817
	0.408248	0.15806	0.992614	-0.88873	-0.67824	1.02158	0.10886	-0.66752	-0.45241	0.06348	0.129489	-0.092	-0.90854	-1.16948	-0.73414	0.404931	-0.27433	-0.46037	-0.43065	-0.50446		0.447959	-1.18422	1.22488	3.5838	-0.3239	-0.37678	-0.33681	0.344877	1.94915	1.63381	1.89354	1.85664	1.06348	-1.52054	-0.27117	-0.23772	-0.23283	1.7196	-0.02688	-0.67091		-1.73792	-0.56521	-0.21503	-1.35657	-0.56631	-1.70977	0.487249
	0.346896	0.044376	0.977309	-0.97361	-0.86252	1.12919	0.297505	-0.20756	-0.57254	-0.00221	-0.1863	0.331899	-0.67015	-1.09648	-0.68841	0.600636	0.07368	-0.71364	-0.60753	-0.63153		0.284558	-0.99877	1.59888	3.5057	-0.56665	-0.41704	0.061822	0.30371	2.04075	1.63374	1.8836	1.80274	0.762281	-1.53702	-0.23125	0.093201	0.046558	1.59666	0.200029	-0.6617		-1.68855	-0.63927	-0.09641	-1.53278	-0.90645	-1.65185	0.236584
	0.223305	0.025355	0.85535	-0.67694	-0.96329	1.25062	0.513164	0.00297	-0.47268	-0.15534	-0.47635	0.813672	-0.52321	-1.02348	-0.6656	0.96473	0.479771	-0.8503	-0.74938	-0.90787		0.166591	-0.91308	1.95695	3.20581	-0.63824	-0.2569	0.417362	0.250929	2.10178	1.67216	1.83424	1.72551	0.695555	-1.49577	-0.31133	0.319446	0.201557	1.59656	0.411088	-0.76628		-1.56836	-0.74307	-0.13135	-1.69545	-1.02006	-1.57086	0.156835
	0.14088	-0.0126	0.688056	-0.35958	-0.89624	1.23706	0.742314	0.156388	-0.33217	-0.19865	-0.8185	0.890771	-0.54165	-0.65858	-0.64278	1.35756	1.02141	-0.8699	-0.89082	-1.22621		0.184687	-0.78448	2.28243	2.78878	-0.5526	0.183288	0.545526	0.145286	2.1017	1.68749	1.8243	1.64847	0.611683	-1.38789	-0.38116	0.563131	0.38802	1.64571	0.556777	-0.87086		-1.47657	-0.78755	-0.02944	-1.93934	-1.02088	-1.54799	0.129883
	0.181954	-0.29627	0.672751	-0.08462	-0.82918	1.237	0.998469	0.405288	-0.2519	-0.35177	-1.13428	1.06386	-0.83534	-0.22104	-0.4137	1.52518	1.58195	-0.69439	-0.73182	-1.41705		0.211646	-0.72774	2.42861	2.51498	-0.5813	0.622985	0.459879	0.027895	2.05067	1.71051	1.80451	1.56353	0.611533	-1.20567	-0.2715	0.894049	0.465265	1.55941	0.524141	-0.96614		-1.35639	-0.86917	-0.0986	-2.04819	-0.87111	-1.4784	0.155716
	0.264196	-0.40952	0.748865	0.190346	-0.64505	1.33142	1.24112	0.539062	-0.05161	-0.83233	-1.02957	1.16024	-1.11065	0.253472	-0.25393	1.44085	1.83313	-0.51934	-0.46649	-1.3114		0.284254	-0.98495	2.41217	2.35861	-0.46743	1.16336	0.331821	-0.0895	2.02003	1.65657	1.74553	1.48649	0.744973	-1.06477	-0.2316	1.22497	0.387754	1.51006	0.475272	-1.0612		-1.17942	-0.96541	-0.42396	-2.15672	-0.64539	-1.39713	0.31319
	0.42828	-0.23963	0.855089	0.381042	-0.36022	1.37154	1.42977	0.538976	0.289276	-1.39982	-0.60859	1.14086	-1.45948	0.764108	-0.00193	1.32912	1.89113	-0.36334	-0.09483	-1.22649		0.420243	-1.04194	2.46093	2.20192	-0.28175	1.64315	0.160652	-0.15403	1.98938	1.55664	1.6666	1.44012	0.962547	-0.91557	-0.21168	1.27716	0.294328	1.65771	0.329304	-1.16601		-0.94586	-0.9805	-0.73223	-2.29265	-0.30686	-1.42099	0.418203
	0.510521	-0.27759	0.915967	0.465736	0.025309	1.29081	1.44321	0.53889	0.490043	-1.79293	-0.31877	0.967138	-1.91856	1.14727	0.020883	1.24479	1.79423	-0.12976	0.312282	-1.29034		0.656164	-1.0281	2.5097	2.09774	-0.16787	1.98314	-0.13811	-0.15407	1.9791	1.40283	1.59776	1.40166	1.11272	-0.816	-0.20177	1.32935	-0.01643	1.79275	0.361662	-1.1849		-0.76197	-0.87751	-0.73295	-2.40118	0.012796	-1.50326	0.509704
	0.531028	-0.56126	0.961608	0.338458	0.343704	1.06161	1.41614	0.711496	0.569817	-2.09911	-0.10865	0.793876	-2.32252	1.38427	-0.11671	0.880441	1.62033	-0.14935	0.577627	-1.18418		0.764897	-0.8852	2.57476	2.16256	-0.1537	2.38325	-0.36628	-0.18937	1.81627	1.3412	1.53855	1.38616	1.0456	-0.80776	-0.19209	1.50325	-0.26498	1.73108	0.280302	-1.16617		-0.6771	-0.70061	-0.87013	-2.41529	0.105932	-1.55049	0.60151
	0.346176	-0.73131	1.05296	0.274772	0.46072	0.994053	1.28139	0.768989	0.529556	-2.29545	0.470475	0.890254	-2.45081	1.275	-0.25432	0.375756	1.23343	-0.36359	0.789791	-0.99303		0.701226	-0.62824	2.62352	2.30597	-0.2964	2.78336	-0.42308	-0.14844	1.56199	1.39501	1.48918	1.33208	1.0287	-0.84105	-0.21194	1.62523	-0.57573	1.62045	0.150193	-1.2041		-0.62789	-0.53109	-1.28104	-2.38881	0.218379	-1.60911	0.693326
	0.181418	-0.69396	1.03765	0.295874	0.578123	0.953498	1.05211	0.596211	0.509381	-2.25182	1.20775	0.793704	-2.19404	1.01957	-0.55181	-0.0173	0.82718	-0.51976	0.75469	-0.86612		0.583252	-0.18568	2.70449	2.33196	-0.38229	3.28365	-0.26675	-0.10737	1.31765	1.44112	1.4302	1.30887	0.92848	-0.93246	-0.40176	1.65998	-0.83984	1.49722	0.231287	-1.24226		-0.60691	-0.28785	-1.53797	-2.52473	0.255333	-1.69138	0.811221
	-0.12693	-0.67511	0.900459	0.210991	0.594831	0.630117	0.849857	0.423891	0.248656	-1.99008	1.81261	0.697154	-1.827	0.727159	-0.71234	-0.0729	0.59519	-0.67547	0.736888	-0.86621		0.447114	0.200008	2.94886	2.27966	-0.46816	3.56354	-0.12467	-0.06043	1.01243	1.55631	1.34142	1.3551	0.459826	-1.04028	-0.68155	1.41599	-0.9951	1.50944	0.312382	-1.28042		-0.6922	-0.08895	-1.69226	-2.60619	0.348917	-1.85514	0.916223
	-0.64112	-0.84517	0.641746	0.126107	0.561191	0.333412	0.674272	0.212738	-0.01207	-1.81528	2.2336	0.639204	-1.35012	0.435185	-0.89523	-0.38177	0.537012	-0.85116	0.665921	-0.82381		0.356396	0.37116	3.09504	2.2404	-0.62515	3.86346	-0.01077	-0.04887	0.727349	1.74829	1.26248	1.3859	-0.00844	-1.1315	-0.96112	1.18904	-1.21256	1.41112	0.328482	-1.29003		-0.87687	0.051007	-1.77853	-2.55296	0.329225	-1.91406	1.17897
	-1.07248	-0.76951	0.47444	-0.02186	0.443638	0.198367	0.553017	0.097982	-0.13266	-1.7935	2.60249	0.639118	-0.74418	0.106669	-0.80367	-0.52224	0.420744	-0.9488	0.506342	-0.6964		0.201871	0.385344	3.1927	2.13622	-0.76786	4.24352	0.10314	-0.08402	0.473063	2.00183	1.22321	1.40898	-0.27613	-1.21461	-1.10094	0.997403	-1.32153	1.25095	0.165894	-1.43269		-1.13234	0.124603	-2.01836	-2.43172	0.460115	-1.87951	1.29717
	-1.38132	-0.2971	0.367717	-0.10675	0.276136	0.225304	0.444941	-0.0748	-0.2327	-1.72801	2.8917	0.581613	0.007914	-0.16703	-0.66681	-0.66204	0.188753	-0.81231	0.523985	-0.654		0.138416	0.24221	3.32258	2.05783	-0.78227	4.24336	0.159698	-0.08407	0.442418	2.14012	1.22313	1.41645	-0.42699	-1.27261	-1.08103	0.753419	-1.29057	1.26316	0.052429	-1.62295		-1.27441	0.23498	-2.19016	-2.33787	0.666961	-1.90337	1.29661
	-1.44267	0.251499	0.169939	-0.2971	0.00794	0.225244	0.404375	-0.38143	-0.13284	-1.66304	2.65436	0.350014	0.448461	-0.1671	-0.66691	-0.60603	0.169303	-0.55922	0.577073	-0.59085		0.274398	-0.05757	3.51805	2.03162	-0.58263	3.96313	0.145317	-0.11349	0.533777	2.19392	1.16391	1.41639	-0.52722	-1.31419	-1.03136	0.474543	-1.08893	1.33693	-0.06143	-1.69896		-1.38101	0.397108	-2.12247	-2.14897	0.948853	-1.78733	1.26965
	-1.44276	0.648162	-0.02784	-0.46677	-0.19353	0.225194	0.431319	-0.70726	-0.05258	-1.53196	2.04927	0.215339	0.52189	-0.05756	-0.68991	-0.41034	0.188581	-0.40322	0.736493	-0.29345		0.410387	-0.5007	3.69681	2.05761	-0.34013	3.44246	-0.01125	-0.15452	0.676307	2.16308	1.09484	1.42404	-0.56085	-1.33918	-0.88171	0.23015	-0.79398	1.53354	-0.32111	-1.83233		-1.54438	0.529483	-1.98633	-1.75767	1.09862	-1.71774	1.28229
	-1.25808	0.875306	-0.36275	-0.59405	-0.34425	0.494781	0.498768	-0.82247	0.087926	-1.24836	1.20695	0.060911	0.33803	-0.05764	-0.71293	-0.4666	-0.00468	-0.20865	0.700983	-0.08155		0.582718	-0.81477	3.69668	2.14851	-0.16908	2.84212	0.031396	-0.17219	0.88967	2.06315	1.026	1.40101	-0.31019	-1.27282	-0.65207	0.28234	-0.51459	1.4965	-0.53205	-1.96547		-1.61548	0.676817	-1.74796	-1.43373	1.11669	-1.51992	1.17615
	-1.01166	1.17774	-0.591	-0.48816	-0.66278	0.845359	0.714416	-0.76498	0.147615	-0.76799	0.206484	-0.09352	0.172986	-0.23999	-0.46094	-0.35446	-0.27586	0.083464	0.718626	-0.06039		0.700529	-1.07199	3.71285	2.1745	0.030554	2.2618	0.144957	-0.14301	1.07271	1.88625	0.927362	1.34693	0.074446	-1.21496	-0.45242	0.439208	-0.2663	1.39818	-0.54844	-2.06053		-1.55901	0.794597	-1.69738	-1.23162	1.34241	-1.32211	1.09672
	-0.72359	1.34764	-0.72819	-0.21319	-0.88063	1.16862	0.862877	-0.80344	0.087746	-0.09138	-0.53103	-0.2089	-0.06601	-0.24008	-0.36937	-0.29842	-0.3142	0.317507	0.842179	-0.18797		0.827649	-1.10071	3.5986	2.25268	0.144766	1.62091	0.258867	-0.07257	1.25575	1.64797	0.888093	1.23131	0.341862	-1.09877	-0.37276	0.491398	-0.01801	1.38577	-0.40275	-2.01301		-1.43174	0.882975	-1.59586	-1.04303	1.51105	-1.28756	1.2938
	-0.35367	1.25333	-0.81932	-0.02251	-0.91427	1.31704	1.07854	-0.86063	-0.03286	0.498298	-1.03132	-0.32474	-0.45115	-0.20405	-0.18667	-0.0466	-0.33365	0.551087	0.753912	-0.25131		0.963638	-0.94386	3.54957	2.13544	0.044602	1.34069	0.315754	0.009477	1.34735	1.40199	0.858438	1.11568	0.642772	-0.94127	-0.45259	0.438916	0.168462	1.27485	-0.14335	-1.97523		-1.36833	0.904831	-1.32328	-0.89504	1.79295	-1.27637	1.59643
	-0.02492	1.00708	-0.75879	0.167666	-0.69657	1.39765	1.32119	-0.65011	-0.39401	0.847486	-1.21532	-0.34411	-0.69013	-0.47776	0.087693	0.093612	-0.5661	0.765155	0.594333	-0.35765		1.01785	-0.65829	3.58203	1.87469	-0.22673	1.22076	0.472085	0.091527	1.41833	1.17891	0.907636	1.04617	1.07725	-0.80868	-0.52266	0.508553	0.12168	1.12728	0.067708	-2.00387		-1.30476	0.860174	-1.11872	-0.89562	1.92428	-1.38201	1.93835
	0.324414	0.704476	-0.57602	0.315952	-0.61273	1.55957	1.53684	-0.38202	-0.79532	0.825541	-1.03156	-0.38278	-0.81841	-0.82454	0.385523	0.205759	-0.81745	0.843111	0.328844	-0.76099		1.09955	-0.35841	3.71229	1.60089	-0.56919	1.38042	0.571743	0.167699	1.459	1.06359	0.996021	0.93055	1.62896	-0.73421	-0.6125	0.612667	-0.0806	0.930474	0.262134	-1.86115		-1.15636	0.712202	-1.0001	-0.99062	2.26281	-1.44064	2.13543
	0.570831	0.364	-0.13496	0.48493	-0.76385	1.72117	1.63097	-0.47804	-1.09622	0.825444	-0.61055	-0.26711	-0.61678	-1.00689	0.614053	0.541785	-0.85627	0.940579	0.098799	-1.07933		1.09039	-0.08714	3.85847	1.39232	-0.84052	1.78054	0.372067	0.238141	1.45891	1.00984	1.16325	0.822639	1.99685	-0.80051	-0.71256	0.508261	-0.20475	0.918056	0.408199	-1.70913		-1.04326	0.56423	-0.98372	-1.01826	2.78967	-1.47618	2.34569
	0.961331	-0.12751	0.382285	0.37937	-0.881	1.73461	1.55022	-0.68874	-1.31677	0.847209	-0.1105	-0.09402	-0.39633	-0.86123	0.454072	0.85041	-0.93381	0.881959	-0.14939	-1.03692		1.09031	0.226696	4.02133	1.28783	-1.0547	2.10048	0.030548	0.243967	1.53013	0.978983	1.3699	0.72245	2.19727	-0.85871	-0.8224	0.281308	-0.22044	0.942576	0.44017	-1.58567		-0.97969	0.4754	-0.96735	-1.00531	3.14707	-1.465	2.4507
	1.22833	-0.65734	0.717055	0.103711	-1.09925	1.51891	1.55016	-0.78476	-1.47755	0.781523	0.021174	-0.11294	-0.13956	-0.8065	0.293561	1.1303	-1.22389	0.628695	-0.46804	-0.78252		1.06298	0.298087	4.33051	1.13146	-1.14057	2.54067	-0.2828	0.220418	1.58098	0.986617	1.43857	0.691522	2.38136	-0.96653	-0.86247	0.10711	-0.25167	0.868595	0.391687	-1.53815		-0.82403	0.430732	-1.05362	-1.11416	3.56112	-1.3256	2.33137
	1.22826	-1.14885	0.94517	0.146011	-1.50129	1.43786	1.40158	-0.86114	-1.45755	0.715837	-0.11073	-0.13232	0.135588	-0.77004	0.155952	1.21438	-1.30143	0.199847	-0.64491	-0.50688		0.999297	0.169585	4.50929	1.20963	-1.05493	2.88067	-0.42513	0.15002	1.54015	1.06333	1.4582	0.706885	2.48169	-1.09096	-0.83256	0.124407	-0.50023	0.831556	0.180351	-1.45277		-0.61884	0.349283	-1.24212	-1.33097	3.84302	-1.10442	2.09358
	1.0434	-1.67867	0.990811	0.315494	-2.03761	1.49179	1.1588	-1.09147	-1.17692	0.934368	-0.32109	-0.05569	0.521001	-0.45996	-0.11862	1.15812	-1.12725	-0.30659	-0.71588	-0.42197		0.944927	-0.01645	4.52545	1.40493	-0.8696	3.32085	-0.66721	0.073603	1.49931	1.13253	1.41893	0.660525	2.28059	-1.20728	-0.86264	0.141711	-0.74878	0.757868	0.001904	-1.33884		-0.43479	0.282452	-1.37931	-1.45305	4.2193	-0.85988	1.72415
	0.71447	-2.15125	0.929798	0.336597	-2.38972	1.39724	0.943035	-1.18704	-0.75569	1.43607	-0.71595	0.059978	0.888036	-0.09507	-0.37027	0.765725	-1.06923	-0.67692	-0.66279	-0.18881		0.899426	-0.10204	4.379	1.61328	-0.62708	3.48051	-0.78136	0.003205	1.4381	1.14786	1.37942	0.691327	1.86257	-1.25698	-0.89272	0.210932	-0.93514	0.622323	-0.0957	-1.43389		-0.27929	0.326482	-1.48268	-1.5619	4.55783	-0.67375	1.52595
	0.364953	-2.45385	0.807839	0.400094	-2.3898	1.14103	0.888977	-0.95733	-0.37463	1.87271	-1.006	0.021306	1.07129	0.160203	-0.55372	0.261039	-1.03059	-1.1253	-0.57426	0.087343		0.953857	-0.08787	4.36257	1.75638	-0.42745	3.44025	-0.62504	-0.08482	1.40746	1.1247	1.33991	0.737371	1.37716	-1.1659	-0.8928	0.315461	-1.15296	0.511702	-0.19293	-1.50991		-0.11652	0.414684	-1.62026	-1.73811	4.78311	-0.5691	1.34095
	-0.1904	-2.49181	0.488543	0.569073	-2.1721	0.992808	1.02394	-0.76599	0.066689	2.28749	-1.11092	-0.11336	1.12636	0.10531	-0.75954	-0.27171	-0.7794	-1.39807	-0.46843	0.087248		1.02625	-0.01682	4.44353	1.82151	-0.15636	3.58035	-0.31192	-0.13186	1.31593	1.09385	1.30041	0.822185	0.858663	-1.03331	-0.8329	0.454889	-1.35487	0.38847	-0.40426	-1.57663		0.032051	0.473508	-1.50125	-1.91432	4.95219	-0.58129	1.18203
	-0.60166	-2.28405	0.1384	0.823345	-1.76979	1.18141	1.21258	-0.65095	0.547714	2.50552	-0.84809	-0.11344	1.21773	0.069122	-0.89714	-0.63606	-0.4314	-1.39816	-0.11449	-0.08285		1.18041	0.168989	4.39489	1.99071	0.071858	3.68038	0.058217	-0.17289	1.20403	1.0784	1.32989	0.875951	0.407156	-0.95865	-0.86298	0.628789	-1.43275	0.376052	-0.59896	-1.67191		0.081257	0.546928	-1.19445	-1.92843	4.95139	-0.54702	1.18147
	-0.78652	-1.92481	-0.12032	0.802053	-1.30075	1.28933	1.50924	-0.38286	0.788653	2.68032	-0.42709	0.040355	1.27278	0.086876	-0.966	-1.02914	-0.16086	-1.43727	0.310344	-0.37993		1.34365	0.425951	4.32955	2.12108	0.114618	3.8801	0.370986	-0.21993	1.16319	0.993855	1.41851	0.891315	0.072465	-0.95872	-0.90305	0.62864	-1.18446	0.363927	-0.76116	-1.71937		0.095156	0.716436	-0.95608	-1.91547	5.23329	-0.54751	1.31286
	-0.88952	-1.41408	-0.24228	0.568805	-0.73102	1.27577	1.7789	-0.07639	0.828734	2.74581	-0.05882	0.098147	0.997469	0.032432	-0.87443	-1.16894	-0.06413	-1.43736	0.575675	-0.38003		1.39808	0.711527	4.36201	2.19895	0.000151	4.04024	0.712612	-0.28446	1.07142	0.893924	1.54632	0.945265	-0.07839	-0.94218	-0.90314	0.62849	-0.73402	0.302263	-0.98873	-1.72897		0.165823	0.871173	-0.85417	-1.97019	5.55294	-0.51297	1.65479
	-0.97195	-0.71445	-0.39435	0.442031	-0.29515	1.28922	2.00805	0.172506	0.627788	2.50522	0.283714	0.001597	0.685403	-0.04073	-0.69172	-1.02939	0.187053	-1.3789	0.735095	-0.52887		1.43435	0.839774	4.49189	2.27712	-0.09967	4.47995	0.925946	-0.32563	0.99008	0.778417	1.69383	0.93748	-0.21211	-0.91754	-0.89322	0.523669	-0.2062	0.265219	-1.16719	-1.67216		0.342611	1.00372	-0.80357	-2.03844	5.66495	-0.40833	1.90464
	-1.03378	0.022608	-0.60737	0.272359	-0.06065	1.39683	2.11568	0.210796	0.42732	1.93773	0.467475	-0.05637	0.501981	-0.05908	-0.50848	-0.88917	0.418871	-1.33996	0.894106	-0.91096		1.44335	0.925468	4.49176	2.34225	-0.14267	5.14006	1.0256	-0.36092	0.928865	0.70157	1.81178	0.898836	-0.09543	-0.95063	-0.86331	0.45415	0.212768	0.191238	-1.2969	-1.59607		0.555065	1.13628	-0.63363	-1.98488	5.75853	-0.30397	2.1281
	-0.84862	0.533351	-0.72933	0.018402	0.056751	1.47776	2.06161	0.287477	0.046081	1.2172	0.283479	-0.09504	0.336499	0.013917	-0.02785	-0.74896	0.476875	-1.41809	0.894027	-1.16554		1.44328	0.939652	4.41011	2.49841	-0.29967	5.72051	1.02549	-0.4372	0.89822	0.63224	1.97901	0.798647	0.255722	-1.05864	-0.81341	0.384215	0.507708	0.154199	-1.41076	-1.49166		0.76734	1.2984	-0.7028	-1.94486	5.94649	-0.21102	2.31229
	-0.66395	0.760044	-0.71416	-0.34154	-0.09437	1.51819	1.99436	0.287391	-0.47576	0.845957	-0.1641	-0.09513	-0.0854	0.013835	0.338186	-0.63679	0.515531	-1.53524	0.681704	-1.42011		1.40687	0.910921	4.47518	2.58962	-0.38554	6.24038	0.840405	-0.55459	0.867818	0.586183	2.08734	0.690735	0.590114	-1.10834	-0.64376	0.29684	0.724906	-0.00568	-1.57335	-1.25396		1.0222	1.42356	-0.94262	-1.93189	6.3039	-0.1417	2.49617
	-0.54054	0.79783	-0.79041	-0.72268	-0.36256	1.74728	1.95381	0.038319	-0.81683	0.496573	-0.55958	-0.26837	-0.37951	-0.20549	0.566717	-0.2727	0.534808	-1.43778	0.416215	-1.78095		1.35227	0.953709	4.54023	2.51123	-0.3285	6.70059	0.598319	-0.62499	0.847352	0.547633	2.16587	0.58283	0.656965	-1.07539	-0.45411	0.105195	0.709593	-0.17787	-1.63808	-0.9784		1.36207	1.4822	-1.14823	-1.81098	6.35928	-0.08379	2.66684
	-0.35539	0.77881	-0.92723	-0.91355	-0.66433	1.97638	2.02126	-0.07689	-0.97712	-0.04958	-0.92809	-0.48022	-0.41591	-0.4792	0.772875	-0.02088	0.573449	-1.2042	0.292081	-2.35428		1.37037	0.924989	4.5727	2.39369	-0.04311	7.20089	0.412908	-0.68364	0.918337	0.509089	2.24463	0.44406	0.656827	-1.10018	-0.24447	-0.34815	0.553964	-0.19029	-1.62198	-0.76926		1.65951	1.60737	-1.23451	-1.58179	6.33959	0.020843	2.67948
	-0.17072	0.608755	-0.9273	-0.97724	-0.93252	2.21897	2.12889	-0.28759	-0.93703	-0.44267	-1.08572	-0.59606	-0.39761	-0.67982	0.863899	0.203545	0.592726	-1.02869	0.256558	-2.46063		1.40663	0.839051	4.50736	2.19817	0.142235	7.36055	0.398527	-0.74243	1.03031	0.524413	2.19527	0.335965	0.823749	-1.2082	-0.02506	-0.74873	0.305406	-0.07957	-1.70334	-0.4937		1.82211	1.70297	-1.4059	-1.46055	6.60307	0.101842	2.7581
	-0.10906	0.324635	-0.80584	-0.82894	-1.16715	2.47506	2.38504	-0.4028	-0.75682	-0.61715	-1.32304	-0.69261	-0.47121	-0.99006	1.16173	0.20342	0.495821	-0.73658	0.150146	-2.41822		1.45198	0.696257	4.62132	1.96351	0.184984	7.26018	0.369904	-0.80696	1.12166	0.539743	2.10672	0.297505	0.790118	-1.30772	0.154584	-1.11483	0.010206	0.030844	-1.73597	-0.27504		1.97068	1.76917	-1.66324	-1.46113	7.03554	0.241528	2.91557
	-0.2944	0.059902	-0.72972	-0.53277	-1.41857	2.75814	2.7759	-0.36451	-0.53645	-0.57404	-1.32316	-0.57694	-0.52642	-1.31856	1.34442	0.091022	0.515099	-0.26933	0.150067	-2.39707		1.45191	0.596028	4.7512	1.68971	0.227744	6.88026	0.34162	-0.81288	1.2334	0.524287	1.99822	0.320591	0.505681	-1.30779	0.224491	-1.21966	-0.1295	0.19051	-1.63863	-0.20847		2.16893	1.81321	-1.68068	-1.50231	7.39294	0.462421	3.11265
	-0.68507	0.078753	-0.89703	-0.15182	-1.45221	2.87926	3.00505	-0.17272	-0.21565	-0.79225	-1.13877	-0.46127	-0.37992	-1.574	1.50476	-0.04944	0.592467	0.120351	0.220876	-2.20592		1.42457	0.681711	4.68625	1.45504	0.170458	6.23935	0.469434	-0.76607	1.447	0.432047	1.99814	0.366635	0.204485	-1.28294	0.244406	-1.21981	-0.22293	0.448682	-1.57418	-0.30376		2.37412	1.84967	-1.54495	-1.57056	7.7126	0.613789	3.21766
	-1.1576	0.24909	-0.97328	0.441101	-1.30163	2.69054	3.18051	0.21004	0.145328	-0.94538	-0.98137	-0.30747	-0.38	-1.77506	1.71038	-0.30152	0.708563	0.334884	0.132622	-1.69703		1.44267	0.695896	4.84872	1.40306	0.070284	5.43911	0.611512	-0.76025	1.61985	0.424288	2.02763	0.420585	0.121012	-1.2498	0.234318	-0.90633	-0.34746	0.841995	-1.55806	-0.52236		2.4872	1.84196	-1.34079	-1.74677	8.03226	0.776561	3.29595
	-1.58945	0.362183	-0.89716	0.885139	-1.28492	2.51532	3.36916	0.440224	0.305924	-0.74872	-0.69155	-0.11463	-0.50829	-1.75687	1.84778	-0.52619	0.804834	0.373819	-0.18603	-0.93314		1.43351	0.766946	5.1253	1.41599	-0.101	4.43801	0.611395	-0.7368	1.7522	0.462706	2.02754	0.528364	0.120874	-1.08419	0.124492	-0.29669	-0.42497	1.23531	-1.52571	-0.7507		2.5648	1.672	-1.11913	-2.03126	8.33304	0.904278	3.53262
	-1.93896	0.381034	-0.882	0.927439	-1.38569	2.27261	3.47679	0.785064	0.386177	-0.37767	-0.58686	0.116334	-0.80198	-1.68387	1.98519	-0.86244	0.785398	0.451311	-0.39878	-0.59373		1.39708	1.10972	5.5645	1.533	-0.18687	3.47745	0.397806	-0.73098	1.80281	0.516327	2.05702	0.667001	0.003496	-0.80212	-0.07532	0.295509	-0.4562	1.44452	-1.46087	-1.0645		2.66386	1.45751	-0.74431	-2.20747	8.50212	0.962192	3.71649
	-2.14489	0.513499	-0.92777	0.588693	-1.55319	1.84092	3.38255	0.995589	0.32583	0.168289	-0.45519	0.463072	-0.98582	-1.37378	1.77882	-0.89064	0.862767	0.256579	-0.55793	-0.46632		1.29729	1.50937	5.77626	1.71525	-0.20129	2.67673	0.269748	-0.71928	1.8231	0.600923	2.15526	0.743916	-0.09712	-0.53687	-0.31513	0.957493	-0.36341	1.59188	-1.41226	-1.31188		2.74856	1.08814	-0.30064	-2.35692	8.46357	0.926651	3.83469
	-2.16507	0.702321	-0.79107	0.038479	-1.70431	1.34238	3.13978	0.995503	0.165055	0.561219	-0.29716	0.540157	-1.16925	-1.02716	1.55009	-0.83462	0.940135	-0.23082	-0.84115	-0.33892		1.23362	1.82354	6.06914	1.80647	-0.15853	2.15654	0.169847	-0.7252	1.80264	0.639158	2.18474	0.782428	-0.11401	-0.41258	-0.53494	1.32331	-0.36354	1.65334	-1.44489	-1.44502		2.77664	0.704007	0.057468	-2.41132	8.36838	0.961192	3.91331
	-1.85691	0.608009	-0.31917	-0.49104	-1.93894	0.978185	3.0317	0.957042	-0.07557	1.06293	-0.1134	0.59749	-1.31635	-0.79016	1.64166	-0.77861	0.862594	-0.73726	-1.12436	-0.29651		1.21536	1.90923	6.45944	1.75417	-0.0586	1.99606	-0.07224	-0.73113	1.76204	0.700659	2.11591	0.844094	-0.04717	-0.3132	-0.71476	1.58444	-0.3944	1.68987	-1.42879	-1.53056		2.66295	0.312469	0.603368	-2.54725	8.08486	1.14733	4.0576
	-1.42573	0.342824	0.243786	-1.25321	-2.2407	0.897134	2.93745	0.899392	-0.35638	1.58702	0.044649	0.71316	-1.38951	-0.37046	1.73268	-0.86294	0.688695	-1.1271	-1.3371	-0.50911		1.22437	2.20911	6.60599	1.6239	0.040976	1.77596	-0.31432	-0.71356	1.81265	0.715989	1.9877	0.944157	-0.13104	-0.24684	-0.85459	1.72386	-0.16166	1.53	-1.38019	-1.47374		2.56329	-0.07907	1.55944	-2.68285	7.9708	1.38019	4.07023
	-1.09649	0.210641	0.593429	-1.973	-2.4082	0.843401	2.69468	0.727072	-0.57693	1.7613	0.123605	0.82883	-1.35327	-0.06036	1.87008	-0.94727	0.417516	-1.24425	-1.42537	-1.12444		1.25156	2.50864	6.58956	1.50635	0.026567	1.73572	-0.35721	-0.75472	1.93481	0.731318	1.90901	1.02106	-0.21453	-0.30504	-0.92442	1.67138	0.11774	1.27162	-1.36408	-1.3691		2.52766	-0.36729	2.95948	-2.65636	7.95112	1.55463	3.92482
	-0.85006	0.210556	0.806308	-2.33295	-2.35793	0.897023	2.53259	0.573483	-0.95817	1.69614	0.439156	0.886622	-0.96786	0.103556	1.96167	-0.89126	0.321072	-1.18579	-1.63811	-1.57027		1.31486	2.56573	6.47531	1.2717	-0.03039	1.93592	-0.31457	-0.77813	2.14817	0.723553	1.91878	1.08273	-0.31515	-0.33002	-0.92451	1.7406	0.505608	1.161	-1.36422	-1.16018		2.47059	-0.54465	4.68417	-2.58958	7.87525	1.8459	3.91106
	-0.74723	0.077922	0.943368	-2.46023	-2.12344	1.18011	2.46534	0.592585	-1.48001	1.41182	0.965569	0.674316	-0.56407	0.103475	2.21312	-0.89139	0.18544	-0.91319	-1.74409	-1.65536		1.39655	2.65142	6.45888	1.06313	-0.03051	2.23584	-0.35744	-0.77818	2.39234	0.66192	1.87928	1.14421	-0.34878	-0.37971	-0.88483	1.70598	0.956045	1.07471	-1.41309	-1.01746		2.38528	-0.55237	6.42597	-2.40067	7.70455	2.18363	3.91049
	-0.80907	-0.01683	0.730353	-2.46032	-1.85539	1.4632	2.37077	0.650078	-1.72065	1.10616	1.49198	0.423884	-0.16027	0.103393	2.32761	-0.66695	0.011555	-0.50401	-1.46104	-1.54921		1.44189	2.95129	6.37763	0.958945	-0.03062	2.43558	-0.32906	-0.77823	2.66682	0.731118	1.8989	1.19816	-0.31543	-0.39639	-0.75494	1.68838	1.39056	1.08691	-1.42947	-0.90352		2.3211	-0.53789	8.0313	-2.15795	7.59094	2.22985	4.02839
	-1.03558	-0.07327	0.273556	-2.65068	-1.52021	1.55762	2.26302	0.66918	-1.94168	0.603741	2.0184	-0.00018	0.225138	0.322557	1.98428	-0.72321	-0.33662	0.00272	-1.2666	-1.35855		1.36005	3.32233	6.37749	0.984933	-0.04504	2.69541	-0.18665	-0.7959	2.84986	0.892492	1.98729	1.23667	-0.21509	-0.40477	-0.65528	1.65335	1.73216	1.08681	-1.29965	-0.76103		2.38468	-0.49404	9.26069	-1.71252	7.59012	2.15926	4.05422
	-1.34393	-0.13016	-0.2743	-2.71437	-1.1183	1.54407	2.11444	0.726658	-2.16224	-0.02934	2.59753	-0.6167	0.628505	0.322476	1.61804	-0.63913	-0.74288	0.450454	-1.10718	-1.08239		1.17849	3.39372	6.52367	1.02366	-0.08804	3.2959	-0.10158	-0.79008	3.01253	0.984601	2.12494	1.24433	-0.03141	-0.37992	-0.63536	1.58341	1.85606	1.16058	-1.21894	-0.73254		2.41986	-0.3467	9.65302	-1.24002	7.57045	1.92541	4.11963
	-1.46704	-0.48957	-0.77643	-2.65087	-0.78313	1.62467	1.99319	0.975559	-2.32301	-0.46616	3.01851	-1.13677	1.08743	0.231042	1.2518	-0.41538	-0.87851	0.450367	-0.93046	-0.44601		1.03326	3.35069	6.67024	1.07573	-0.05957	3.81575	-0.0732	-0.71978	3.07357	1.06901	2.19385	1.19025	0.085673	-0.33867	-0.59545	1.67049	2.01141	1.25868	-1.18659	-0.78023		2.28487	-0.19197	9.19079	-0.90287	7.51302	1.69155	4.09268
	-1.50829	-0.9626	-1.12621	-2.60857	-0.61538	1.67861	1.87161	1.07141	-2.42304	-0.70623	3.1232	-1.65731	1.1241	0.121337	1.04543	-0.19096	-1.05241	0.158081	-0.70057	0.232882		0.83374	3.49325	6.88161	1.32323	-0.03111	4.036	0.012201	-0.62011	3.10404	1.1613	2.27262	1.06691	0.40333	-0.41328	-0.52579	1.60056	2.02684	1.25858	-1.05676	-0.94193		2.12861	-0.06681	8.23327	-0.51126	7.56883	1.31779	3.93377
	-1.36479	-1.3973	-1.46112	-2.56626	-0.54832	1.65155	1.68285	1.07133	-2.44321	-0.90309	2.91286	-1.81127	1.06889	-0.06101	0.839617	0.088933	-1.09123	-0.30934	-0.61204	0.657278		0.670346	3.63615	7.02779	1.5968	0.025599	4.15559	0.054844	-0.55568	3.17527	1.29958	2.42013	0.943571	0.670746	-0.46317	-0.45588	1.51318	2.01115	1.28311	-0.8136	-1.14171		1.87314	0.021397	7.27615	-0.22825	7.73747	1.00244	3.82794
	-1.01546	-1.85139	-1.40024	-2.52396	-0.48167	1.75948	1.56159	1.22429	-2.56382	-1.09943	2.518	-1.73465	0.995295	-0.15243	0.702007	-0.05153	-1.11068	-0.67967	-0.94841	0.784682		0.597583	3.55021	7.20695	1.88344	0.039774	4.35579	-0.01655	-0.47349	3.26662	1.3763	2.49866	0.897205	0.854414	-0.45494	-0.51596	1.44325	2.07322	1.11091	-0.48922	-1.29389		1.4546	0.117178	6.50639	-0.06641	7.92544	0.978576	3.57696
	-0.68669	-2.2108	-1.18736	-1.97393	-0.64917	2.05607	1.41301	1.30095	-2.70403	-1.20884	1.88592	-1.36863	0.775117	-0.3896	0.816512	-0.05166	-0.76268	-0.91387	-1.24935	0.699588		0.67906	3.46462	7.28792	2.13093	0.053939	4.4353	-0.18737	-0.36221	3.39873	1.40702	2.56757	0.827881	0.787289	-0.42179	-0.61579	1.47799	2.19712	0.975666	-0.31104	-1.41751		0.936873	0.220164	5.8735	-0.02638	8.13183	1.00144	3.49722
	-0.25503	-2.41873	-1.02019	-1.31792	-0.78349	2.25817	1.34544	1.18574	-2.80455	-1.23081	1.12268	-0.88686	0.536562	-0.55411	0.953371	0.032421	-0.24086	-1.08909	-1.37347	0.678243		0.869561	3.53566	7.38559	2.31317	0.182453	4.27531	-0.42946	-0.2859	3.37827	1.5607	2.58719	0.742934	0.720563	-0.39695	-0.71586	1.51274	2.36766	0.815496	-0.18122	-1.50327		0.419308	0.2788	5.58235	0.013327	8.3571	1.19926	3.54944
	0.094307	-2.21096	-0.71589	-0.7038	-0.86708	2.24461	1.3052	1.01344	-2.90506	-1.38342	0.358807	-0.44367	0.150985	-0.71819	0.884515	-0.07929	0.16524	-1.06967	-1.56807	0.529399		1.11457	3.67856	7.58067	2.48238	0.410673	4.09479	-0.75707	-0.28594	3.30711	1.70667	2.68543	0.742871	0.770256	-0.38042	-0.78569	1.39088	2.39863	0.483535	-0.03553	-1.49383		0.078669	0.337624	5.71847	0.093952	8.48844	1.45548	3.66764
	0.505391	-1.92746	-0.39636	-0.38644	-0.90072	2.04239	1.26463	0.879034	-2.72438	-1.66774	-0.27265	-0.05882	0.003881	-0.71828	0.427147	-0.3601	0.493876	-0.95315	-1.79811	0.232328		1.41387	3.70705	7.59683	2.52142	0.638882	4.11466	-1.21262	-0.31537	3.11371	1.84478	2.66564	0.85855	0.636542	-0.37218	-0.86577	1.40818	2.3674	0.237475	0.013073	-1.43679		-0.1413	0.433218	5.90552	0.093378	8.54426	1.78152	3.85152
	0.854724	-1.53034	0.10566	-0.25986	-1.00149	1.78618	1.25108	0.821841	-2.38349	-1.79849	-0.5627	0.018277	-0.0697	-0.53609	-0.05369	-0.94899	0.687427	-0.73862	-2.04588	-0.02226		1.6405	3.67832	7.48298	2.41692	0.781349	4.1145	-1.58299	-0.30367	2.77794	1.92168	2.57709	1.02015	0.619645	-0.41377	-0.9356	1.40804	2.18104	0.028347	-0.14953	-1.28477		-0.17	0.543595	5.93902	0.092804	8.7129	2.08419	4.009
	1.08105	-1.30365	0.349012	-0.06918	-1.00156	1.40849	1.23751	0.496017	-2.06269	-1.71164	-0.72034	-0.07827	-0.1061	-0.5179	-0.35117	-1.22913	0.803062	-0.56358	-2.02866	-0.0436		1.7767	3.72111	7.27093	2.2214	0.967021	4.03465	-1.89601	-0.31546	2.36065	1.96778	2.59672	1.09725	0.71999	-0.43875	-0.98568	1.44236	1.99468	-0.04563	-0.53878	-1.13275		0.014054	0.668766	5.76761	0.146359	9.12694	2.21219	4.27205
	1.2863	-1.05757	0.440362	-0.26005	-0.81743	0.828958	1.15644	0.246488	-1.72179	-1.34059	-0.72046	-0.348	0.022026	-0.37182	-0.74088	-1.08891	0.667891	-0.7388	-1.90468	0.105051		1.83092	3.73495	6.91297	1.99979	1.15236	3.99441	-1.98164	-0.37412	1.89269	2.02141	2.58678	1.15873	1.03725	-0.56318	-1.00576	1.33795	1.82351	-0.21782	-0.83095	-1.04715		0.261826	0.830883	5.51027	0.199924	9.46547	2.35159	4.40314
	1.24504	-0.94449	0.607532	-0.55638	-0.86745	0.451263	1.04869	0.15092	-1.56167	-1.1002	-0.56304	-0.65631	0.003566	-0.17136	-1.267	-1.1171	0.512894	-0.99206	-1.99337	0.104956		1.74929	3.69226	6.3757	1.86951	1.20942	3.93413	-1.81107	-0.40354	1.59742	2.00595	2.62612	1.19724	1.23806	-0.77065	-0.97585	1.26802	1.54385	-0.34076	-1.09062	-1.02819		0.495393	1.04456	5.20202	0.266702	9.63411	2.36278	4.48175
	1.12145	-1.22816	0.607464	-0.89513	-0.91788	0.235549	0.940613	-0.04105	-1.42116	-0.66356	-0.40501	-1.08037	0.113751	0.120467	-1.38169	-1.20143	0.26154	-1.07019	-2.01118	0.083611		1.53138	3.60633	5.72433	1.79111	1.20929	4.0141	-1.61198	-0.33911	1.44476	1.9828	2.65537	1.17403	1.42174	-0.91169	-1.02593	1.42489	1.31085	-0.15647	-1.30157	-1.13299		0.558793	1.24365	4.80862	0.415001	9.8032	2.36228	4.7844
	0.91603	-1.41715	0.59216	-0.83163	-0.91795	0.289492	0.886546	-0.13707	-1.50159	-0.18371	-0.08945	-1.38869	0.205557	0.193468	-1.13023	-1.17349	0.010186	-1.1288	-1.90491	0.12551		1.21375	3.4775	5.30077	1.67358	1.22346	3.97386	-1.45531	-0.2628	1.41412	1.88287	2.7834	1.04298	1.67241	-1.01121	-1.10576	1.5639	1.24889	-0.02143	-1.35044	-1.20901		0.487694	1.40577	4.53458	0.468244	9.93408	2.36178	5.04746
	0.545929	-1.68234	0.455327	-0.49308	-0.88445	0.478089	0.899987	-0.23264	-1.72215	0.012955	-0.08957	-1.50407	0.260171	0.065928	-0.8324	-0.75326	-0.16417	-1.03133	-1.71047	-0.00158		0.959718	3.30609	5.17063	1.64768	1.18047	3.99372	-1.28473	-0.25711	1.49553	1.8368	2.93092	0.773213	1.80624	-0.99467	-1.17583	1.80758	1.31058	-0.02153	-1.23725	-1.37071		0.352708	1.62684	4.34567	0.562414	9.95215	2.36129	5.32338
	0.155245	-1.70134	0.318131	-0.3024	-1.1027	0.774673	1.00794	-0.19433	-1.86284	0.056583	-0.01062	-1.6585	0.095127	-0.04378	-0.55803	-0.50142	-0.29979	-0.95384	-1.62193	-0.25616		0.796324	3.12039	5.17048	1.7125	0.98059	4.21349	-1.24209	-0.25129	1.66838	1.78287	2.95055	0.557466	1.68887	-0.98644	-1.18591	2.15596	1.24863	0.027619	-0.99409	-1.62761		0.168209	1.90706	4.27691	0.710391	9.63089	2.43087	5.58644
	-0.25602	-1.71991	0.211771	-0.17581	-1.40446	1.28691	1.22359	-0.21361	-1.92318	-0.24907	0.015624	-1.58141	0.150178	-0.39056	-0.28367	-0.72542	-0.28051	-0.6227	-1.5334	-0.65948		0.67814	2.97726	5.43076	1.80371	0.83755	4.29348	-1.39865	-0.19847	1.90236	1.65985	2.97018	0.364683	1.47142	-0.91197	-1.166	2.62644	1.12409	0.261161	-0.913	-1.87477		0.026137	2.12813	4.51529	0.872235	9.34737	2.44206	5.92868
	-0.50262	-1.45535	0.089823	0.014869	-1.50483	1.65067	1.53376	-0.32882	-1.7425	-0.38035	-0.01085	-1.11892	0.498849	-0.79216	0.128208	-0.86589	-0.08696	-0.19402	-1.30352	-0.95708		0.605593	2.80585	5.77255	1.77751	0.765972	4.35342	-1.69776	-0.14579	2.07521	1.46756	2.87154	0.241339	1.47127	-0.72955	-1.14609	3.06163	1.20171	0.556266	-0.78317	-2.03647		0.018733	2.30503	4.90722	0.966083	9.28994	2.53474	6.25739
	-0.70806	-0.85039	0.089755	0.16265	-1.73946	1.97425	1.8166	-0.53952	-1.5623	-0.68599	0.041747	-0.50255	0.645352	-1.21159	0.311449	-0.97829	0.029132	0.078586	-1.00274	-1.08416		0.660031	2.64876	6.11393	1.63419	0.694723	4.31318	-1.9541	-0.13997	2.18694	1.26006	2.77314	0.14115	1.47114	-0.57205	-1.07642	3.30531	1.37225	0.715937	-0.58875	-2.13175		0.188424	2.48176	5.50443	1.0061	9.36465	2.72087	6.34921
	-0.99632	-0.32118	-0.03184	0.035877	-1.95771	2.16284	2.03257	-0.76986	-1.26157	-0.90472	-0.03743	0.036637	0.608514	-1.48573	0.471226	-1.17422	0.086676	0.31263	-0.89649	-1.21176		0.805105	2.64863	6.42311	1.5036	0.53739	4.17275	-2.09676	-0.181	2.38017	1.12935	2.67449	0.141081	1.471	-0.42284	-0.96652	3.37495	1.46542	0.875603	-0.60513	-2.30298		0.464585	2.65127	5.98231	1.16762	9.38271	2.91868	6.45422
	-1.14	0.265292	-0.24522	-0.07019	-2.07486	2.31095	2.0862	-1.07649	-1.00054	-0.96988	0.015173	0.499117	0.62681	-1.68635	0.562795	-1.62277	0.047862	0.409632	-0.86112	-1.04185		0.941087	2.79119	6.52078	1.4513	0.437567	3.93259	-2.11113	-0.19279	2.59377	0.998625	2.61551	0.287441	1.57133	-0.37309	-0.95661	3.21821	1.58932	1.13377	-0.78359	-2.35995		0.75493	2.74687	6.34043	1.23473	9.45742	3.09341	6.55891
	-1.20184	0.718763	-0.26052	-0.19747	-2.00781	2.28421	2.00544	-1.28719	-0.84042	-1.05743	-0.06402	0.922552	0.865639	-1.72296	0.471021	-1.76324	0.086503	0.448567	-0.73757	-0.78746		0.98644	2.97665	6.56954	1.37321	0.423147	3.49208	-1.9117	-0.23984	2.74625	1.02165	2.58586	0.387504	1.90534	-0.37316	-0.9367	2.95635	1.96201	1.24419	-0.97867	-2.30314		1.03108	2.75395	6.71524	1.20707	9.72045	3.26786	6.58474
	-1.24308	1.05907	-0.1387	-0.15517	-1.87402	2.14918	1.87037	-1.42159	-0.69991	-0.94874	-0.14321	1.19256	0.736912	-1.57688	0.516772	-1.56688	-0.00994	0.25385	-0.61358	-0.44806		0.986365	3.16245	6.439	1.20379	0.351568	3.19183	-1.59893	-0.30436	2.86817	1.15994	2.56607	0.526142	2.39045	-0.33192	-0.85703	2.62556	2.50537	1.21975	-0.93007	-2.17016		1.29305	2.79798	6.88559	1.19296	9.87065	3.50072	6.55779
	-1.24318	1.07792	-0.12353	-0.17646	-1.8573	2.18961	1.56041	-1.5176	-0.61966	-0.90511	-0.22177	1.03814	0.369713	-1.4495	0.631259	-1.3712	-0.22303	-0.19452	-0.56049	-0.19366		1.10418	3.46233	6.25994	1.11234	0.137396	3.13153	-1.27156	-0.36315	3.02065	1.40578	2.70373	0.633921	2.70811	-0.34029	-0.76714	2.24201	2.97099	1.12115	-1.04354	-2.04647		1.48403	2.84183	6.81644	1.19239	9.98266	3.68686	6.54402
	-1.2021	0.832137	-0.30607	-0.24014	-1.67317	2.29754	1.19612	-1.36419	-0.53989	-0.77403	-0.27461	0.884168	0.351253	-1.39477	0.905625	-1.23096	-0.30056	-0.60387	-0.56057	-0.02374		1.11319	3.80477	6.12941	1.09919	-0.13393	3.15141	-0.95844	-0.3632	3.153	1.64393	2.78249	0.757132	2.8583	-0.36507	-0.68747	1.80611	3.39033	0.948961	-1.33571	-1.92301		1.66809	2.88587	6.50817	1.11092	10.0951	3.81457	6.51707
	-1.09928	0.510597	-0.36709	-0.24024	-1.45507	2.41864	0.805152	-1.11528	-0.51989	-0.66481	-0.22201	0.691154	0.534948	-1.50448	1.02011	-0.95107	-0.24255	-0.95469	-0.40157	0.08241		1.01317	4.06173	5.90146	1.13822	-0.31951	3.23139	-0.65959	-0.30451	3.09179	1.88208	2.74298	0.857373	2.90839	-0.39836	-0.70755	1.57957	3.716	0.739834	-1.57952	-1.64746		1.86618	2.92251	6.4048	0.974995	10.4336	3.91894	6.35846
	-1.07879	0.113313	-0.24562	-0.4306	-1.38841	2.43208	0.575881	-0.80882	-0.47981	-0.66491	-0.27484	0.575785	0.607953	-1.57721	1.1346	-0.64245	-0.14582	-1.32456	-0.20671	-0.00268		0.940628	4.17603	5.7224	1.03373	-0.40539	3.43111	-0.51751	-0.22247	2.8882	2.12793	2.61501	0.895707	2.84126	-0.39843	-0.62765	1.73603	3.79362	0.543019	-1.72549	-1.43832		2.07135	2.94437	6.35316	0.88	10.6023	4.09367	6.23913
	-1.0382	-0.26503	-0.18474	-0.49429	-1.38849	2.55319	0.373614	-0.59784	-0.35937	-0.79617	-0.27496	0.633118	0.589494	-1.57729	1.43188	-0.58644	-0.22336	-1.63682	-0.10088	-0.15153		1.01302	4.20451	5.55926	0.812117	-0.40551	3.69144	-0.46061	-0.09342	2.65405	2.15096	2.55579	0.941941	2.67405	-0.37358	-0.52799	1.84056	3.70056	0.518288	-1.83934	-1.2863		2.33331	2.92189	6.16424	0.825276	10.8091	4.25643	6.23857
	-1.12014	-0.58657	-0.21528	-0.57917	-1.40534	2.60712	0.144343	-0.36813	-0.35946	-1.0581	-0.19598	0.575613	0.736434	-1.48645	1.54637	-0.7269	-0.3009	-1.69498	-0.01235	-0.21537		1.06745	4.17578	5.46171	0.785905	-0.40563	3.81101	-0.5035	0.035622	2.4609	2.03563	2.57542	0.926439	2.4231	-0.4733	-0.56782	1.82297	3.43608	0.604083	-2.14776	-1.23878		2.53157	2.84765	5.85599	0.729958	11.091	4.34911	6.2644
	-1.20256	-0.75663	-0.20011	-0.74833	-1.28794	2.4589	0.157463	0.053467	-0.48006	-1.27682	-0.14401	0.517649	0.846618	-1.3769	1.54627	-1.03578	-0.53289	-1.42237	0.11163	-0.38496		0.958568	4.03265	5.62418	0.824942	-0.2203	3.63098	-0.48936	0.117668	2.27768	1.88183	2.44745	0.910944	2.20525	-0.63095	-0.6179	1.91006	3.1257	0.603978	-2.22873	-1.1534		2.73675	2.74403	5.56484	0.675245	11.3352	4.30217	6.29022
	-1.30557	-0.73778	0.058477	-0.8968	-1.23767	2.1892	0.184407	0.359931	-0.62027	-1.47317	-0.35437	0.28605	0.662759	-1.17644	1.29409	-1.28785	-0.72615	-1.07173	0.146573	-0.55505		0.840385	3.73254	5.80335	0.811778	0.065094	3.57071	-0.36154	0.105872	2.07409	1.75111	2.44736	0.918597	2.22186	-0.78029	-0.65798	2.25842	2.78384	0.653123	-2.06681	-1.12492		2.94192	2.69216	5.37632	0.78294	11.3721	4.0683	6.46091
	-1.28506	-0.73786	0.317065	-0.96049	-1.27131	2.08115	0.305863	0.53208	-0.84131	-1.93187	-0.69651	0.093496	0.460959	-0.79327	0.996597	-1.54059	-0.86179	-0.74058	0.111484	-0.63964		0.831435	3.38985	5.96583	0.798623	0.26473	3.8105	-0.14786	0.05883	2.04344	1.54361	2.6146	0.918528	2.30545	-0.90472	-0.60807	2.537	2.64377	0.788457	-1.82365	-1.23902		3.08341	2.69184	5.08518	0.890644	11.2208	3.83445	6.80314
	-1.14107	-0.68159	0.423652	-1.04487	-1.25459	2.00042	0.426999	0.723888	-0.96143	-2.12821	-0.82842	0.016239	0.277099	-0.48319	0.767862	-1.73653	-0.91996	-0.23431	0.075961	-0.61899		0.758678	3.10404	6.112	0.902899	0.421818	4.03076	0.26469	0.052904	2.1348	1.30515	2.89	0.903033	2.40579	-1.00424	-0.58816	2.46706	2.79914	0.935815	-1.45052	-1.32478		3.19649	2.71352	4.82825	1.0251	11.2384	3.56555	7.03979
	-0.93582	-0.54911	0.438821	-1.02376	-1.15397	1.93287	0.588961	0.723803	-0.8214	-1.9102	-1.06576	-0.19561	0.020166	-0.53809	0.424538	-2.01731	-0.78449	0.42804	0.040438	-0.57657		0.486477	2.84682	6.34007	1.15038	0.47887	4.17038	0.592051	0.076352	2.23659	1.19752	3.00795	0.887531	2.48899	-1.07904	-0.58824	2.5716	3.01632	0.948018	-1.02866	-1.38176		3.26006	2.75756	4.62222	1.20014	11.1059	3.27356	7.13161
	-0.48357	-0.51132	0.40828	-0.96077	-0.9027	2.0138	0.80462	0.723717	-0.62063	-1.58287	-1.27611	-0.19569	-0.27352	-0.97579	0.172339	-2.21325	-0.61076	1.12942	0.111247	-0.61917		0.27765	2.68973	6.48625	1.35873	0.564167	4.49033	0.961845	0.076304	2.24668	1.08989	3.00787	0.902901	2.62282	-1.0459	-0.53857	2.97189	3.21797	0.886354	-0.54221	-1.39136		3.35895	2.83837	4.60439	1.51055	10.9352	3.07475	7.09146
	-0.09307	-0.47354	0.347277	-0.7277	-0.685	2.1484	0.858567	0.512564	-0.27974	-1.40807	-1.48709	-0.08047	-0.47531	-1.28603	-0.01056	-2.1011	-0.2434	1.7337	0.12889	-0.725		0.195807	2.50369	6.40461	1.42386	0.621208	4.99063	1.36014	0.099748	2.1651	0.974563	3.03735	0.902837	2.78975	-0.95462	-0.47867	3.45982	3.28004	0.984754	-0.13698	-1.42952		3.35155	3.00049	4.87738	1.86124	10.7838	3.05089	6.90645
	0.338596	-0.53043	0.088553	-0.49513	-0.43374	2.3505	0.952699	0.263492	0.000903	-1.29935	-1.46085	0.189543	-0.58566	-1.5232	0.035173	-1.76507	0.085235	2.23997	0.217	-0.91635		0.222989	2.48926	6.20926	1.47563	0.692553	5.11069	1.61624	0.187673	2.13446	0.905228	2.9488	0.864372	2.83984	-0.88846	-0.48875	3.7733	3.4043	1.1321	0.090311	-1.35344		3.22366	3.12566	5.25219	2.21224	10.7641	3.30683	6.5763
	0.605596	-0.4169	-0.24635	-0.30445	-0.11535	2.35044	1.04715	0.01442	0.241363	-0.95017	-1.40824	0.497681	-0.76908	-1.83388	0.19495	-1.45712	0.220695	2.64915	0.340975	-1.19218		0.204737	2.51774	6.12761	1.59295	0.849301	4.8901	1.75866	0.240492	1.9818	0.874563	2.66314	0.725602	2.88994	-0.88023	-0.57859	4.03442	3.38862	1.24252	0.268492	-1.17308		3.039	3.18447	5.71296	2.50911	10.6878	3.49325	6.24614
	0.667254	-0.37911	-0.56566	-0.05066	0.253397	2.36388	1.04709	-0.34978	0.501909	-0.70977	-1.48743	0.536181	-0.78754	-1.99794	0.309437	-1.12042	0.220609	2.86322	0.464529	-1.55302		0.222834	2.48902	5.99746	1.67082	0.94923	4.73011	1.63026	0.164076	1.84953	0.774449	2.23011	0.555967	3.00704	-0.91351	-0.72865	4.48706	3.233	1.23011	0.252114	-0.96394		2.8829	3.28746	6.27597	2.81919	10.6493	3.59761	5.94268
	0.523079	-0.49281	-0.9158	0.097119	0.638922	2.25616	1.02003	-0.40743	0.482212	-0.77546	-1.19761	0.478216	-0.64104	-1.97976	0.469231	-0.58792	0.162431	2.84362	0.606227	-1.89261		0.349947	2.47459	5.63911	1.70985	1.22033	4.76954	1.58771	0.011579	1.83926	0.65912	2.01344	0.417192	3.09022	-0.96321	-0.95821	4.74861	3.04663	1.26694	0.186987	-0.79288		2.66274	3.44219	7.19782	3.10252	10.7806	3.67888	5.6917
	0.297077	-0.47396	-1.29642	0.097024	0.672013	2.04045	1.08748	-0.59894	0.381694	-1.01553	-0.80298	0.285203	-0.32913	-1.56005	0.835814	0.112324	0.08489	2.53184	0.606161	-2.14719		0.413253	2.21739	5.28075	1.77498	1.43424	4.60954	1.55909	-0.12931	1.92066	0.712931	1.93474	0.270705	3.14033	-1.02971	-1.18803	4.64378	2.98431	1.36534	0.203099	-0.62183		2.33648	3.62631	8.25613	3.23729	11.0247	3.6667	5.54598
	0.009309	-0.56872	-1.55514	0.012645	0.470959	1.9054	1.1411	-0.71414	0.301261	-1.01563	-0.46107	0.111942	-0.01723	-1.35959	1.08726	0.813236	-0.03092	2.142	0.641526	-2.12604		0.43135	2.01739	4.89019	1.93114	1.49096	4.34936	1.33126	-0.28768	2.04258	0.789647	1.94428	0.1628	3.20718	-1.063	-1.39784	4.15597	3.10858	1.26674	0.10588	-0.45076		2.1023	3.71469	9.04153	3.14197	11.1938	3.54939	5.61139
	-0.32012	-0.68241	-1.72245	0.160426	0.269893	1.67619	1.22205	-0.81016	0.281086	-0.972	-0.01373	-0.10036	0.313048	-1.3414	1.22467	1.4293	-0.22463	1.73311	0.76508	-1.91413		0.358586	1.77447	4.48294	2.00931	1.36255	4.32914	1.10341	-0.4462	2.16451	0.835755	2.05261	0.062421	3.22377	-1.06306	-1.52767	3.63285	3.10844	1.04529	0.137839	-0.3842		2.02409	3.72177	9.43345	2.88456	11.438	3.25739	5.7164
	-0.48438	-0.85246	-1.85964	0.223924	-0.11578	1.48747	1.2085	-0.90573	0.361339	-0.88516	0.539037	-0.3315	0.79035	-1.2684	1.36153	1.9618	-0.32107	1.34327	0.729979	-1.53223		0.222448	1.57447	4.01086	1.95701	1.17696	4.36906	0.918003	-0.56359	2.33735	0.981738	2.34773	0.054642	3.19014	-1.02992	-1.60773	3.19736	3.06166	0.787211	0.235179	-0.43189		2.0167	3.77302	9.74025	2.82983	11.9648	3.08195	5.70265
	-0.60797	-0.9851	-2.04217	0.223829	-0.60175	1.23126	1.31646	-0.88663	0.160393	-0.81967	1.24933	-0.42804	1.1574	-1.28675	1.5906	2.69078	-0.35989	0.914405	0.588123	-0.93834		0.122652	1.46028	3.63621	1.81368	1.04821	4.14848	0.761438	-0.59287	2.4697	1.21989	2.7414	0.13174	3.30724	-0.92224	-1.51783	2.60487	2.98378	0.614729	0.445851	-0.5555		1.988	3.78748	10.0299	2.76191	12.4166	3.06977	5.70208
	-0.5669	-0.94731	-2.22472	0.117748	-1.2052	1.04254	1.54561	-1.00184	-0.08023	-0.81975	1.59187	-0.17732	1.41417	-1.21375	1.7733	3.33556	-0.3987	0.485542	0.517155	-0.42895		0.004678	1.40295	3.40826	1.60511	0.748298	3.52808	0.448075	-0.5753	2.46961	1.45804	2.97762	0.254946	3.40717	-0.81436	-1.31819	2.13408	2.82852	0.393288	0.478197	-0.70768		2.10818	3.70604	9.87565	2.63952	12.5664	3.1274	5.63553
	-0.62874	-0.92846	-2.27049	-0.03022	-1.60766	0.907499	1.59923	-1.00193	-0.30079	-0.51429	1.67084	0.227282	1.41409	-1.26865	1.75028	3.78385	-0.39879	0.2713	0.428887	0.186192		-0.08625	1.57411	3.26141	1.30522	0.463004	3.00741	0.035288	-0.46975	2.42878	1.55803	3.09557	0.362725	3.30695	-0.73159	-1.12854	1.99478	2.50222	0.147228	0.332241	-0.85986		2.41966	3.51372	9.41343	2.55805	12.66	3.22036	5.5294
	-0.52592	-0.73919	-2.42292	-0.22108	-1.7416	0.651289	1.66668	-0.92526	-0.56199	-0.40507	1.88096	0.516127	1.35887	-1.1778	1.88768	3.67146	-0.39887	0.037546	0.110232	0.568088		-0.16788	1.81677	3.34278	1.03141	0.277087	2.66709	-0.23531	-0.34085	2.33701	1.60396	3.05606	0.462782	2.90528	-0.67353	-1.02888	2.23847	2.08261	0.024289	0.299605	-0.93611		2.67452	3.38053	9.05426	2.6925	12.8852	3.37145	5.25234
	-0.44368	-0.55037	-2.52928	-0.77129	-1.85915	0.422086	1.72063	-0.56123	-0.82271	-0.29586	2.14442	0.708509	1.32203	-1.08653	2.16207	3.41872	-0.34087	-0.13812	-0.36792	0.674243		-0.24064	2.05944	3.61937	1.0052	0.319847	2.34678	-0.49165	-0.21181	2.22511	1.61159	2.90838	0.624574	2.5371	-0.57415	-0.91898	2.51705	1.80296	-0.01275	-0.00881	-0.98379		2.7947	3.33605	9.13865	2.9623	13.1865	3.62766	4.97496
	-0.46434	-0.45577	-2.54459	-1.21602	-1.82565	0.31436	1.86877	-0.08253	-1.06335	-0.42713	2.35454	0.727716	1.12023	-1.10488	2.34531	3.16665	-0.28332	-0.15772	-0.58023	0.546649		-0.21346	2.18804	4.04264	1.14862	0.419765	2.18679	-0.76225	-0.07689	2.10302	1.47317	2.65229	0.801798	2.20242	-0.41665	-0.75933	2.83052	1.53886	0.061021	-0.49554	-1.00291		2.85118	3.24703	9.24057	3.11028	13.2607	3.76707	4.75038
	-0.34142	-0.41797	-2.48371	-1.42758	-1.77537	0.421966	1.86871	0.223945	-1.02327	-0.55841	2.30171	0.746922	0.789789	-1.08669	2.32229	2.7181	-0.43786	-0.06026	-0.58031	0.292062		-0.18628	2.24478	4.41663	1.27868	0.462525	2.30638	-0.89065	0.069635	2.03162	1.29646	2.40628	0.901856	1.68391	-0.40011	-0.73942	3.17889	1.27476	0.146811	-0.95016	-0.97443		2.87217	3.09167	9.25695	3.21798	13.2599	3.80162	4.51258
	-0.27976	-0.53167	-2.31654	-1.59726	-1.65837	0.583887	1.70695	0.568786	-0.86315	-0.44919	2.1698	0.342148	0.514479	-1.25077	2.27635	1.93275	-0.59284	0.231857	-0.72217	0.164484		-0.08664	2.15919	4.7584	1.3699	0.633565	2.76659	-0.8195	0.222175	2.02135	1.15035	2.26845	0.88636	1.06493	-0.42509	-0.83949	3.5098	1.1506	0.282145	-1.1611	-0.88882		2.83637	3.00284	9.42689	3.36597	13.5045	3.73103	4.31439
	-0.07402	-0.6075	-2.07319	-1.63975	-1.57453	0.745487	1.7339	0.97119	-0.74273	-0.6674	2.03852	-0.31297	0.404144	-1.48837	2.16166	1.09191	-0.70865	0.368346	-0.6868	-0.06885		-0.00494	1.97315	5.10019	1.49996	0.861785	3.12663	-0.5919	0.263102	2.01107	1.08872	2.12053	0.8479	0.697162	-0.40025	-0.94932	3.61392	1.33669	0.294352	-1.2912	-0.79393		2.75108	2.99513	9.78501	3.59516	13.7864	3.69549	4.1162
	0.008222	-0.83436	-1.64699	-1.47026	-1.57461	1.01507	1.80135	1.25847	-0.36167	-0.77681	1.45915	-0.85232	0.367306	-1.70726	1.81833	0.699501	-0.88301	0.445838	-0.40375	-0.2177		0.058358	1.75884	5.14895	1.59118	1.20434	3.28676	-0.3073	0.245571	2.12281	1.08865	2.11083	0.840115	0.646772	-0.36711	-0.97939	3.66612	1.60053	0.257313	-1.43716	-0.82257		2.75787	2.99481	10.126	3.72993	13.9362	3.69499	4.10243
	0.00813	-1.09909	-1.22116	-0.96263	-1.54112	1.39233	1.85498	1.02858	0.079661	-0.90807	0.590478	-1.12205	0.422357	-1.68907	1.26875	0.335157	-1.13436	0.621349	0.074247	0.079706		0.185478	1.50163	4.93729	1.44755	1.47543	3.32666	0.034323	0.210274	2.31603	1.16536	2.10089	0.793755	0.646635	-0.417	-1.09922	3.75319	1.84882	0.331084	-1.21025	-0.81313		2.87805	2.98711	10.245	3.81024	13.7848	3.69449	4.20713
	-0.03313	-1.04282	-0.82545	-0.39091	-1.47406	1.58125	1.90892	0.626007	0.42055	-0.86444	-0.35725	-1.2186	0.440653	-1.56126	0.69679	0.026281	-1.30872	0.640773	0.428188	0.482852		0.25787	1.34454	4.53004	1.21289	1.74619	3.18623	0.347442	0.169106	2.42801	1.37292	2.11066	0.678134	0.663245	-0.60786	-1.35903	3.68326	2.22152	0.330978	-0.7559	-0.71801		3.10453	2.99418	10.3466	3.71524	13.7273	3.77576	4.25936
	-0.07439	-0.79674	-0.32344	-0.13712	-1.49092	1.55419	1.98987	0.300183	0.681096	-0.8864	-1.06841	-1.25727	0.660666	-1.39733	0.238876	-0.36613	-0.99899	0.52362	0.53402	0.864242		0.257789	1.20173	4.28579	0.978536	2.16021	3.02575	0.645958	0.133953	2.43811	1.58028	2.1202	0.662632	0.545866	-0.69077	-1.57884	3.73546	2.64048	0.257002	-0.41566	-0.66119		3.416	3.08256	10.3287	3.55225	13.8021	3.97358	4.33798
	-0.09505	-0.45643	0.269622	0.243828	-1.64204	1.44615	2.19202	0.031923	1.02198	-1.23578	-1.54234	-0.98772	0.935813	-0.97762	-0.21902	-0.39432	-0.574	0.133794	0.728884	1.1404		0.112566	1.30139	4.18785	0.795759	2.51671	2.8858	0.816882	0.063411	2.41765	1.77244	2.09079	0.716582	0.562476	-0.72406	-1.68867	3.80509	2.90433	0.195333	-0.12376	-0.70865		3.65666	3.21512	10.26	3.29483	13.839	4.26484	4.50865
	-0.09514	-0.26761	0.711047	0.624779	-1.65888	1.29793	2.29965	-0.38984	1.24236	-1.36654	-1.85812	-0.73746	1.17464	-0.48527	-0.58526	-0.28218	-0.32235	-0.15849	0.817007	1.26729		0.003684	1.51545	4.0251	0.587187	2.73098	2.80549	0.887693	0.051614	2.40738	1.94921	2.18902	0.801213	0.512098	-0.79056	-1.75874	4.01389	2.87346	0.318354	0.184388	-0.81345		3.79104	3.36967	10.071	2.83471	13.8566	4.42762	4.74531
	0.110112	0.167387	0.923925	0.815459	-1.59183	1.13589	2.38061	-0.7924	1.04189	-1.43222	-1.80553	-0.62179	1.30277	-0.10211	-0.814	-0.36651	0.006282	-0.27564	0.852372	1.37345		-0.05999	1.65834	4.07387	0.391674	2.80198	2.78527	0.859059	0.110308	2.27509	2.08749	2.21851	0.785712	0.411866	-0.85686	-1.86857	4.06609	2.73339	0.47802	0.671221	-0.90851		3.90413	3.46544	9.84834	2.42873	14.0446	4.4388	4.85001
	0.397696	0.620858	0.984803	0.77297	-1.70938	0.933672	2.46156	-0.71574	0.62048	-1.43232	-1.70021	-0.73763	1.19285	0.09835	-0.88285	-0.64663	0.334932	-0.52891	0.675494	1.18263		-0.15071	1.82951	4.31784	0.326327	2.9019	2.80514	0.802268	0.209976	2.07151	2.1719	2.27756	0.724103	0.361488	-0.94807	-1.85866	3.9438	2.40708	0.465607	1.07645	-1.10829		3.9535	3.49453	9.47164	2.02276	14.4775	4.3098	4.81016
	0.849946	0.564417	1.03044	0.624495	-1.97758	0.879618	2.47501	-0.54313	0.359755	-1.49801	-1.5949	-1.02663	1.17441	0.189621	-0.76837	-1.06711	0.624841	-0.87973	0.321394	0.885033		-0.24163	1.90089	4.74073	0.365355	2.93037	2.98532	0.830648	0.303775	1.89848	2.14105	2.35608	0.708602	0.193881	-0.99797	-1.68901	3.89132	1.89455	0.440876	1.44957	-1.47922		3.93901	3.55334	9.09496	1.81947	14.6839	4.08791	4.91486
	1.24045	0.374975	0.954205	0.772781	-2.01082	1.01454	2.50195	-0.37098	0.078944	-1.49809	-1.75316	-1.46953	1.22902	0.098186	-0.58567	-1.40405	0.624754	-1.11348	0.091349	0.587947		-0.25988	2.01484	5.04992	0.547607	2.78733	2.98514	0.844784	0.379951	1.82708	2.11789	2.39542	0.64681	0.31096	-0.98974	-1.45937	3.76947	1.41312	0.563898	1.88729	-1.79301		3.89629	3.62676	8.92356	1.88625	14.7775	3.65574	5.09874
	1.48686	0.167049	0.680245	0.793883	-1.8099	1.24363	2.38037	-0.33269	-0.44288	-1.21449	-1.96415	-1.93218	1.21056	-0.12071	-0.37951	-1.71226	0.489122	-1.03552	-0.1214	0.142112		-0.16002	1.87205	5.11497	0.795099	2.64462	2.70445	0.944102	0.461997	1.827	2.01796	2.43477	0.631314	0.511388	-0.9732	-1.28972	3.6123	1.00907	0.785132	2.27666	-2.01184		3.95969	3.70037	8.68373	2.12898	15.0405	3.14179	5.26972
	1.46619	0.015479	0.406285	0.815002	-1.72606	1.45923	2.21861	-0.27521	-0.76386	-0.82158	-2.17448	-2.18262	1.26561	-0.39441	-0.40253	-2.13274	0.547127	-0.8995	-0.24511	-0.21872		-0.12397	1.67204	5.11484	1.05563	2.63021	2.58453	1.07226	0.532439	1.84729	1.88724	2.35583	0.623529	0.661961	-1.02309	-1.16006	3.35087	0.713868	0.994044	2.64978	-2.17354		4.13666	3.74422	8.52903	2.52059	15.4734	2.80308	5.30844
	1.21959	-0.47603	0.14756	0.877994	-1.82683	1.62083	1.93533	-0.23692	-0.76395	-0.51611	-2.25367	-2.1827	1.44931	-0.55891	-0.42555	-2.44162	0.605131	-0.9191	-0.45785	-0.62206		-0.14201	1.61472	5.01689	1.23788	2.64437	2.60439	1.25709	0.590993	1.94883	1.77961	2.287	0.677479	0.761907	-1.05638	-0.97041	3.10688	0.543059	1.20297	2.79547	-2.32572		4.30635	3.83999	8.40896	2.85774	15.7176	2.56923	5.40025
	0.952418	-0.89225	0.010365	0.814813	-1.82691	1.76926	1.57136	-0.44808	-0.58327	-0.36317	-2.17471	-1.99032	1.74283	-0.44937	-0.49439	-2.3856	0.701864	-0.84113	-0.49295	-0.83415		-0.17842	1.68611	4.80524	1.27692	2.61567	2.50404	1.38492	0.63206	2.11174	1.73338	2.23763	0.708281	0.745023	-0.94849	-0.78077	2.93269	0.511827	1.4242	2.77909	-2.38269		4.51862	4.00194	8.33979	3.16814	15.7734	2.45219	5.58412
	0.499984	-0.93021	-0.1417	0.666337	-1.62598	1.83637	1.20707	-0.56283	-0.62353	-0.23209	-1.91188	-1.66289	1.96285	-0.21237	-0.72367	-2.16118	0.740044	-0.62706	-0.35166	-0.89799		-0.25118	1.81435	4.30058	1.10749	2.61555	2.16371	1.38479	0.655508	2.29454	1.69501	2.26712	0.692779	0.862103	-0.69154	-0.7011	2.70574	0.66719	1.6208	2.56814	-2.25924		4.83027	4.14188	8.25353	3.4244	16.0742	2.34655	5.68914
	0.026967	-0.98708	-0.33948	0.221605	-1.52536	1.78264	0.869789	-0.5629	-0.64371	-0.14526	-1.4909	-1.18112	1.87088	0.170793	-1.11284	-1.99357	0.817426	-0.3735	-0.15722	-0.87684		-0.33281	1.97121	3.6655	0.846737	2.68689	2.06335	1.29949	0.667064	2.45745	1.68725	2.29637	0.623271	0.9457	-0.52573	-0.67119	2.47921	0.853289	1.60838	2.37345	-2.08818		5.10642	4.26704	8.08214	3.53178	16.4693	2.42783	5.75424
	-0.30197	-1.10033	-0.58297	-0.43459	-1.559	1.6341	0.627016	-0.37157	-0.42333	-0.21042	-0.93813	-0.73839	1.70583	0.572227	-1.54783	-2.07721	0.991614	-0.31506	-0.05097	-0.55867		-0.45078	2.3426	3.17714	0.481911	2.77218	2.18341	1.07166	0.667016	2.43699	1.81014	2.23738	0.515366	0.811587	-0.39314	-0.63128	2.23522	0.930904	1.4362	2.32458	-1.92663		5.24789	4.37022	7.89322	3.55828	16.5247	2.62564	5.81966
	-0.46623	-1.13829	-0.93311	-1.17558	-1.49194	1.53987	0.371072	-0.12267	-0.06236	-0.60353	-0.20085	-0.39165	1.3754	0.772686	-1.70781	-2.07733	0.991527	-0.37368	-0.06877	-0.07053		-0.45994	2.72794	2.81879	0.142861	2.78636	2.00289	0.843819	0.643611	2.35541	1.94073	2.25701	0.407454	0.661114	-0.29376	-0.58137	2.0955	0.992599	1.19013	2.2432	-1.75558		5.36099	4.44364	7.60207	3.61183	16.2789	2.70664	6.04312
	-0.56924	-0.9116	-1.29848	-1.85298	-1.34137	1.37783	0.168484	0.14588	0.198188	-0.90969	0.193776	-0.39174	0.916314	0.754334	-1.77667	-1.99392	0.952713	-0.33474	-0.01568	0.438866		-0.36938	2.95665	2.55823	-0.05265	2.94345	1.66256	0.530467	0.561321	2.2435	2.00975	2.31583	0.376527	0.727566	-0.26892	-0.62145	1.9911	0.976922	0.919444	2.27556	-1.53692		5.45987	4.51706	7.27671	3.73307	16.0521	2.81128	6.27979
	-0.54875	-0.79807	-1.8311	-2.31891	-1.12367	1.10844	0.006722	0.260465	0.579263	-1.17163	0.562042	-0.54571	0.567492	0.444089	-1.95957	-2.07758	0.913899	-0.33483	0.037405	0.799512		-0.20614	2.9848	2.49289	-0.09191	3.01445	1.58272	0.217115	0.449943	2.12117	2.01738	2.34531	0.438193	0.894899	-0.31881	-0.71152	2.07776	0.976789	0.648753	2.32415	-1.31848		5.46666	4.5611	7.1053	3.9352	16.1079	2.97404	6.54283
	-0.42534	-0.74134	-2.47001	-2.76363	-1.19048	0.865728	-0.12804	0.241192	1.26113	-1.34663	0.48287	-0.79614	0.38407	0.006385	-2.07426	-2.18998	0.836358	-0.51052	0.125936	1.05391		0.08408	3.07048	2.73687	0.025411	2.98575	1.64218	-0.01073	0.320803	2.01945	2.0327	2.21734	0.545966	0.94499	-0.49307	-0.78135	2.12995	0.883728	0.464251	2.50233	-1.22336		5.3033	4.58295	7.01904	4.09671	16.2199	3.21859	6.91115
	-0.38427	-0.66614	-3.03309	-2.97519	-1.30803	0.623017	-0.20911	0.049683	1.84305	-1.43365	0.324604	-1.06632	0.347233	-0.3952	-1.98269	-2.21818	0.681823	-0.72476	0.108135	1.20256		0.483327	3.12757	3.12755	0.194616	2.97167	1.34193	-0.13913	0.215156	1.87699	1.99416	2.06966	0.68461	0.911359	-0.60919	-0.89142	2.11236	0.728099	0.476463	2.56718	-1.26152		5.133	4.54568	6.91608	4.02846	16.2757	3.33463	7.27977
	-0.32309	-0.3637	-3.32229	-2.72142	-1.34167	0.366817	-0.23617	-0.35289	2.2638	-1.25937	0.087893	-1.31675	0.383906	-0.72371	-1.73123	-2.10603	0.54619	-0.91994	0.231689	1.13872		0.97321	2.99872	3.58304	0.481242	2.92868	0.981562	-0.21018	0.127135	1.8056	1.78666	2.04	0.823248	1.296	-0.71702	-1.03125	2.16456	0.82127	0.402482	2.42083	-1.31872		5.07591	4.4125	6.77848	3.86579	16.4826	3.40422	7.52963
	-0.24084	-0.11762	-3.39854	-2.31927	-1.4756	0.083611	-0.07453	-0.87014	2.40431	-0.97525	-0.64899	-1.56719	0.457335	-0.68725	-1.45686	-1.60159	0.37183	-0.93954	0.461589	0.862376		1.43583	2.78442	3.99003	0.715686	2.87139	0.961346	-0.2388	0.056597	1.78513	1.56377	1.87261	0.931027	1.78072	-0.70048	-1.13108	2.23419	1.00736	0.365438	2.29112	-1.34736		5.01884	4.25713	6.86329	3.59483	16.8207	3.57867	7.66072
	-0.1586	-0.13663	-3.29196	-1.95952	-1.55958	-0.01094	0.168122	-1.25351	2.38413	-0.84469	-1.14928	-1.68303	0.549142	-0.37717	-1.20486	-1.06907	0.236673	-1.07574	0.656453	0.629039		1.84395	2.54152	4.2992	0.845747	2.58575	0.961182	-0.25317	0.044936	1.74454	1.39457	1.71507	0.97726	1.94765	-0.56788	-1.20115	2.42554	1.14718	0.426901	2.11267	-1.35674		4.96902	4.11673	7.06745	3.21593	17.2347	3.72976	7.68655
	-0.2822	-0.19352	-2.92707	-1.55737	-1.74387	0.015998	0.545793	-1.36873	2.06315	-0.51737	-1.51841	-1.91417	0.475549	0.096909	-0.56436	-0.50917	0.197859	-1.23191	0.780007	0.480717		2.1796	2.34151	4.36426	0.950013	2.32872	0.74108	-0.26755	0.021391	1.67315	1.21768	1.59672	0.938611	2.08148	-0.4519	-1.28098	2.56497	1.1004	0.574254	1.98256	-1.32848		5.0042	3.99816	7.18646	2.70167	17.3849	3.85775	7.58072
	-0.50821	-0.28828	-2.22698	-0.98615	-1.77751	0.110427	0.990663	-1.6178	1.46145	-0.23325	-1.43946	-2.08787	0.21863	0.771965	0.144902	0.023337	0.178409	-1.232	0.850816	0.098632		2.44256	2.0557	4.31522	0.936858	2.14313	0.480887	-0.28192	-0.00215	1.62212	1.04078	1.53774	0.876818	2.24841	-0.35252	-1.40105	2.79121	1.11582	0.67265	1.82036	-1.23336		5.181	3.90192	7.3564	2.26862	17.4596	3.92707	7.23737
	-0.59064	-0.49621	-1.39014	-0.54161	-1.7608	0.231531	1.28732	-1.77139	0.959695	-0.05895	-1.3605	-2.14538	-0.02036	1.31956	0.579694	0.443567	0.042776	-1.21257	1.16931	-0.24146		2.57876	1.78419	4.16838	0.845417	1.71492	0.400572	-0.3248	-0.05507	1.61185	0.887161	1.53765	0.830642	2.36551	-0.27785	-1.53088	3.19191	1.17788	0.672545	1.85233	-0.98636		5.37215	3.84265	7.54386	2.09209	17.6471	4.07844	6.78876
	-0.61131	-1.0824	-0.70566	-0.41452	-1.87835	0.366455	1.51647	-1.67553	0.518213	-0.19022	-1.36062	-2.28051	-0.22216	1.77537	0.740016	0.948001	-0.22794	-1.21266	1.43464	-0.53855		2.61481	1.65568	3.90783	0.8453	1.25779	0.320258	-0.33918	-0.13722	1.70345	0.856307	1.55728	0.768844	2.0978	-0.20339	-1.61095	3.48794	1.0378	0.869154	2.03089	-0.72962		5.49233	3.84973	7.74801	2.06477	17.8158	4.12438	6.37972
	-0.52907	-1.47968	-0.05128	-0.30861	-1.89521	0.48756	1.52991	-1.5413	0.177146	-0.14659	-1.09714	-2.49236	-0.29576	2.03064	0.648243	0.86434	-0.40184	-1.48544	1.5409	-0.87813		2.57861	1.68417	3.63097	0.910433	0.886744	0.080103	-0.39631	-0.22525	1.84574	0.894542	1.71466	0.768781	1.69614	-0.15364	-1.71078	3.67928	0.773701	1.01651	2.01451	-0.53		5.57703	3.8862	7.73017	2.18568	18.0226	4.06576	6.07596
	-0.3444	-1.53657	0.557016	-0.39349	-2.02915	0.460503	1.51635	-1.54139	-0.00324	-0.05924	-0.8343	-2.43503	-0.20395	2.12193	0.236164	0.443191	-0.65319	-1.66112	1.62943	-1.26022		2.56945	1.91254	3.40302	0.949469	0.715459	-0.1004	-0.31091	-0.32501	1.99822	0.948353	1.77347	0.761002	1.47869	-0.20353	-1.76085	3.60935	0.618441	0.967449	1.94939	-0.35894		5.61221	3.91544	7.6268	2.45548	18.229	3.99517	5.89096
	-0.03573	-1.44198	1.0895	-0.56317	-2.18027	0.460453	1.39478	-1.61823	-0.10376	-0.23372	-0.83442	-1.93396	-0.03907	2.08531	-0.93109	-0.14503	-0.90501	-1.71926	1.68253	-1.40856		2.62366	2.1695	3.19137	0.923257	0.586711	-0.20029	-0.12608	-0.41303	2.16089	1.07894	1.76377	0.84581	1.31107	-0.25323	-1.75094	3.45261	0.773435	0.831904	1.90051	-0.26404		5.64722	3.99627	7.60896	2.8197	18.417	3.87813	5.74523
	0.457194	-1.23422	1.34808	-0.79593	-2.28102	0.339228	1.27352	-1.42689	-0.20427	-0.38686	-1.0454	-1.25972	0.272833	1.73852	-2.30463	-0.76199	-1.05954	-1.87544	1.64701	-1.26041		2.60542	2.52625	2.96303	1.09246	0.700922	-0.32068	0.002083	-0.42484	2.31336	1.20953	1.83244	0.984454	1.24434	-0.25329	-1.70103	3.36522	0.773307	0.745903	1.8354	-0.22604		5.60451	4.15099	7.40335	3.03535	18.3973	3.69072	5.71859
	0.827111	-0.87496	1.24172	-1.09228	-2.49887	0.244678	1.24646	-1.19671	-0.26414	-0.34323	-1.09761	-0.58548	0.566357	1.35563	-3.49483	-1.15438	-0.96326	-2.01164	1.32835	-1.06926		2.56922	2.78322	2.84918	1.24861	1.22894	-0.36092	0.158415	-0.38964	2.49641	1.3786	1.86192	1.09995	1.31079	-0.26167	-1.56138	3.08635	0.695796	0.758111	1.55947	-0.27372		5.51194	4.35746	7.00956	3.15659	18.2266	3.52696	5.91566
	1.07402	-0.25107	1.04395	-1.32554	-2.7335	0.258116	1.24639	-1.13968	-0.40483	-0.03777	-1.09773	0.185222	0.69492	1.02711	-4.36472	-1.60293	-0.78907	-2.07026	0.991974	-0.85734		2.50554	2.8546	2.80015	1.13138	1.87096	-0.44125	0.272315	-0.30759	2.61856	1.4784	1.81256	1.22315	1.52835	-0.31987	-1.38173	2.87726	0.788591	0.73338	1.12148	-0.30236		5.47632	4.55637	6.7013	3.12895	17.9997	3.54982	6.09953
	1.13519	0.127107	0.571924	-1.51591	-2.98492	0.285053	1.38104	-1.13977	-0.64547	0.13704	-1.28235	0.820892	0.658096	0.844327	-4.86792	-1.8276	-0.57662	-1.8757	0.744207	-0.43295		2.44187	2.75437	2.7511	0.844533	2.48438	-0.50153	0.414393	-0.22554	2.60829	1.51682	1.69445	1.24624	1.81252	-0.39447	-1.22208	2.75498	0.928405	0.856113	0.959277	-0.30245		5.51134	4.82179	6.58122	2.87153	17.7917	3.65446	6.23062
	0.868002	0.240636	-0.29517	-1.45241	-3.08569	0.406157	1.44849	-1.17823	-0.78616	0.398792	-1.59813	1.09045	0.419541	0.752893	-4.75398	-1.54771	-0.30607	-1.77823	0.51374	-0.22105		2.31482	2.49715	2.73467	0.701201	3.11245	-0.50169	0.485533	-0.14937	2.59802	1.52445	1.65494	1.22302	2.04644	-0.36963	-1.16217	2.71995	1.0523	1.18815	0.845413	-0.40703		5.6033	5.03547	6.54628	2.43848	17.5644	3.73546	6.34883
	0.539068	0.145873	-1.45175	-1.5161	-3.03542	0.446592	1.54295	-1.17832	-0.84649	0.769843	-1.73004	1.10965	0.107474	0.71627	-3.81554	-0.8468	-0.2287	-1.89538	0.283695	-0.45439		2.13324	2.18308	2.94644	0.518735	3.72622	-0.4618	0.471163	-0.05557	2.59793	1.47051	1.63514	1.09969	2.23011	-0.3697	-1.23224	2.78958	1.08327	1.49528	0.666966	-0.44518		5.5888	5.13125	6.40869	2.09986	17.4319	3.78168	6.44032
	0.066051	0.013239	-2.57786	-1.57977	-3.01871	0.55452	1.46187	-1.23551	-0.72607	0.965991	-1.78286	0.878512	-0.35161	0.917164	-2.53388	-0.23009	-0.28688	-1.91498	0.035928	-0.87897		2.06979	1.75425	3.1741	0.20579	4.01126	-0.24154	0.585073	-0.05562	2.48579	1.41675	1.5466	0.883754	2.19648	-0.4279	-1.24233	2.75454	1.36266	1.69189	0.471887	-0.42623		5.64511	5.04223	6.63035	1.97778	17.4872	3.90941	6.53214
	-0.36531	-0.17575	-3.46055	-1.49507	-2.86814	0.71612	1.28661	-1.52341	-0.68599	0.878962	-1.67754	0.454445	-0.75513	1.33688	-1.20638	0.105933	-0.61569	-1.77849	-0.07048	-1.28231		2.06971	1.38296	3.43439	-0.10716	4.03972	-0.10192	0.684381	-0.12602	2.3637	1.36281	1.48737	0.714297	2.12974	-0.42797	-1.24241	2.82418	1.82828	1.7164	0.423006	-0.43583		5.82207	4.82791	7.38114	1.85539	17.5431	3.93228	6.49199
	-0.69472	-0.28945	-4.1147	-1.38969	-2.51618	0.824057	1.08434	-1.81086	-0.62582	0.551442	-1.41471	0.088256	-0.97575	1.81096	0.006542	0.41389	-0.80895	-1.70052	-0.24735	-1.51564		2.12393	1.12576	3.71096	-0.35487	3.99672	0.318215	0.755531	-0.23166	2.22123	1.37044	1.53657	0.529231	2.04587	-0.3535	-1.33224	2.92871	2.23207	1.69168	0.487855	-0.5404		5.96354	4.61361	8.3201	1.82775	17.6555	3.81523	6.51781
	-0.87957	-0.34634	-4.2976	-1.38978	-2.08029	0.877669	0.841569	-1.98317	-0.44562	0.223401	-0.83558	-0.00829	-1.12241	2.15759	0.921518	1.00253	-0.86713	-1.62303	-0.40693	-1.79148		2.20562	0.940057	4.06904	-0.49819	3.86831	0.578064	0.798175	-0.33731	2.11928	1.40116	1.63481	0.375028	1.84516	-0.24562	-1.41232	3.01538	2.65104	1.40897	0.37439	-0.54048		6.01985	4.38433	9.19063	1.90838	17.6547	3.65147	6.43808
	-0.715	-0.32748	-3.97807	-1.47416	-1.84581	0.904606	0.692988	-1.88731	-0.48588	-0.14784	-0.09893	0.107377	-1.06736	2.43113	1.40214	1.31118	-0.96402	-1.50605	-0.42473	-1.64332		2.30526	0.768308	4.26412	-0.70676	3.62556	0.738187	0.798047	-0.44295	2.07869	1.42419	1.80204	0.313414	1.69429	-0.22098	-1.4024	3.22459	3.00818	1.01515	0.228036	-0.40751		6.06213	4.23653	10.0098	2.01608	17.5784	3.47575	6.35865
	-0.40683	-0.04398	-3.21741	-1.41066	-1.72841	0.931543	0.517735	-1.84948	-0.62609	-0.36605	0.559276	0.126583	-0.82897	2.74121	1.4708	1.25491	-0.82856	-1.27247	-0.22986	-1.28267		2.3597	0.611213	4.21507	-0.8504	3.38281	0.838212	0.783677	-0.56622	2.01747	1.47012	2.05797	0.428909	1.54383	-0.14631	-1.19276	3.38104	3.25647	0.658569	0.211657	-0.35999		6.22489	4.21405	10.8975	1.98844	17.4648	3.45216	6.26571
	-0.05749	0.221038	-2.42626	-1.34767	-1.4268	0.904486	0.463667	-1.88749	-0.78686	-0.54105	1.03297	0.31898	-0.46192	2.92383	1.33319	1.28286	-0.53865	-1.23354	0.141377	-0.79453		2.27786	0.453778	4.23124	-0.90238	3.22582	0.797972	0.61252	-0.619	2.05814	1.50084	2.43193	0.675395	1.5102	-0.00542	-1.03311	3.64218	3.2719	0.437129	0.22777	-0.36006		6.33798	4.35399	11.6829	1.78515	17.3696	3.46335	6.18597
	0.373682	0.353053	-1.74141	-1.45325	-1.02489	0.635099	0.531116	-1.54264	-0.84719	-0.58486	1.16465	0.531114	-0.20515	2.97813	0.989862	1.70309	0.002983	-1.4868	0.459875	-0.30638		2.13263	0.439689	4.14961	-0.86336	3.06848	0.717643	0.427437	-0.59555	2.08862	1.51616	2.74676	0.914159	1.47656	0.069245	-0.9432	4.008	3.16291	0.277257	0.081802	-0.27469		6.31639	4.64141	12.0577	1.59509	17.4443	3.55603	6.06695
	0.620589	0.201934	-1.0874	-1.7289	-0.80719	0.432562	0.571562	-0.87207	-0.78703	-0.43192	1.13819	0.627032	-0.04027	2.81405	0.646537	2.09525	0.369885	-1.75958	0.831538	-0.03073		1.97832	0.439572	3.97055	-0.66806	2.8686	0.297164	0.313633	-0.52525	2.2309	1.5161	2.9337	1.19151	1.44293	0.035962	-0.82355	4.28657	3.0854	0.11738	-0.08079	-0.14171		6.2735	4.92902	12.0741	1.41889	17.4246	3.62561	5.89514
	0.723414	-0.00644	-0.63074	-1.89806	-0.75692	0.351832	0.638689	-0.16357	-0.74694	-0.38829	0.953567	0.607653	0.198556	2.5769	0.463092	1.98285	0.544072	-2.01284	1.07915	0.054171		1.82401	0.39655	3.6937	-0.39479	2.65444	-0.02313	0.242249	-0.43145	2.4547	1.52373	3.09107	1.45343	1.60986	-0.02223	-0.67389	4.5826	2.92977	0.178545	-0.19426	-0.17987		6.25191	5.20183	12.1418	1.35063	17.3483	3.69493	5.73623
	0.846332	-0.08182	-0.26586	-2.00414	-0.50565	0.28428	0.706138	0.353964	-0.52657	-0.36652	0.743213	0.376513	0.289925	2.32103	0.348946	2.03886	0.795253	-2.05195	1.1854	-0.30666		1.65153	0.46759	3.67726	-0.13425	2.36882	-0.30336	0.113841	-0.31416	2.61736	1.50827	3.20902	1.61521	1.86092	-0.0057	-0.56399	4.72203	2.75896	0.17844	-0.24313	-0.25589		6.1879	5.40812	12.0897	1.53954	17.3286	3.90443	5.49844
	0.949171	-0.40336	-0.03738	-2.02543	-0.17048	0.392217	0.773588	0.871039	-0.04508	-0.41035	0.4268	0.222545	0.161637	2.0656	0.280107	2.15101	0.930713	-1.99395	1.22078	-0.68875		1.48813	0.553283	3.80752	-0.02997	2.0546	-0.68376	0.085557	-0.17924	2.8004	1.5236	3.15966	1.58429	2.14508	-0.02238	-0.54432	4.86103	2.80549	0.215277	-0.38947	-0.32261		6.01742	5.5039	11.8499	1.78227	17.2712	4.04411	5.41901
	1.07258	-0.78171	0.281786	-2.04672	-0.06984	0.567315	0.975734	1.38858	0.476578	-0.43231	0.137373	-0.04764	-0.00385	1.70054	0.11958	2.31929	1.10444	-1.68187	1.23842	-1.00709		1.39742	0.795944	3.8396	-0.01704	1.81185	-1.00405	0.099344	-0.06782	2.91214	1.54663	2.94322	1.38396	2.44599	-0.08037	-0.52441	4.80854	2.99157	0.276735	-0.34088	-0.37959		5.83293	5.47402	11.439	2.01146	17.0254	4.16015	5.35247
	1.03132	-0.9522	0.723211	-1.83484	-0.17061	0.877077	1.21839	1.56073	0.857159	-0.56358	0.005465	-0.2209	-0.00393	1.39029	-0.06332	2.17885	1.16246	-1.25364	1.16745	-1.21966		1.38826	0.91024	3.95357	-0.0302	1.65486	-1.12446	0.170494	0.014228	2.93242	1.56946	2.74626	1.1526	2.71339	-0.13027	-0.49449	4.58201	3.19322	0.350506	-0.2273	-0.51295		5.69795	5.2817	11.0969	2.45689	16.7042	4.27647	5.33871
	1.11307	-0.85761	1.1338	-1.32721	-0.3549	1.16016	1.43405	1.50308	1.15836	-0.84738	-0.04737	-0.41391	-0.00401	1.24448	-0.40664	1.84257	1.35601	-0.92251	1.16738	-1.4955		1.33367	1.0242	4.08382	-0.10859	1.55469	-1.04447	0.141871	0.066903	2.82052	1.62327	2.67719	0.975435	3.09764	-0.12203	-0.47459	4.30313	3.33304	0.448613	0.015865	-0.53185		5.61264	5.02304	10.7373	2.91586	16.6845	4.4626	5.28536
	1.3394	-0.68772	1.49905	-0.75549	-0.33819	1.32208	1.58218	1.2732	1.43899	-0.8912	-0.38951	-0.62575	-0.18742	1.18959	-0.86456	1.84245	1.39419	-0.747	1.22046	-1.51685		1.25204	1.26686	4.1974	-0.18668	1.54028	-1.06467	0.028055	0.090351	2.62712	1.65399	2.59849	0.852091	3.23146	-0.12211	-0.39468	3.97192	3.58133	0.510071	0.24277	-0.49408		5.58396	4.71281	10.258	3.21272	16.7403	4.64874	5.20593
	1.38047	-0.53632	1.72717	-0.26905	-0.50609	1.40269	1.67664	1.00494	1.65938	-0.95687	-0.83709	-0.56795	-0.27939	1.3174	-1.02509	1.53357	1.3752	-0.78611	1.29127	-1.0712		1.26105	1.40976	4.11576	-0.22593	1.69737	-1.145	0.056446	0.107926	2.39297	1.7001	2.45081	0.782583	3.19783	-0.18861	-0.22504	3.6407	3.87627	0.657424	0.34011	-0.51319		5.56946	4.32127	10.0182	3.23921	16.6262	4.62488	5.16578
	1.42155	-0.27175	1.8791	0.070007	-0.8578	1.25447	1.83828	0.775056	1.55886	-1.10949	-1.04805	-0.49087	-0.1692	1.48132	-1.00227	1.00082	1.31702	-1.00035	1.2203	-0.71055		1.35161	1.59522	3.93671	-0.12197	1.79696	-1.04498	0.113003	0.119622	2.06738	1.69234	2.42116	0.844249	3.1642	-0.26321	-0.01563	3.39672	3.92279	0.768133	0.356223	-0.52257		5.63286	3.95931	9.82969	3.19803	16.7387	4.44942	5.02036
	1.2362	0.087488	2.01616	0.387382	-1.14278	0.998262	1.83822	0.544715	1.39856	-1.15331	-1.04817	-0.41424	-0.0227	1.7366	-0.75082	0.552268	1.1233	-1.2931	0.883927	-0.51991		1.44238	1.75207	3.74136	0.047536	1.75396	-0.98504	0.16989	0.084329	1.8536	1.73827	2.48983	1.03672	3.21429	-0.35463	0.264008	3.25701	3.75161	0.768032	0.177377	-0.54169		5.79563	3.7522	9.65787	3.25127	17.0017	4.32043	4.88784
	0.886686	0.201018	2.0618	0.577558	-1.39459	0.957716	1.71696	0.410771	1.33821	-0.9353	-1.25852	-0.37575	0.160994	1.97404	-0.10975	0.300197	0.813853	-1.48783	0.759793	-0.58375		1.53294	1.98044	3.4645	0.203693	1.65413	-1.12547	0.269547	-0.0037	1.77202	1.79208	2.51932	1.2448	3.28114	-0.43754	0.643382	3.1177	3.54971	0.767927	0.015176	-0.58938		6.00081	3.68554	9.43516	3.0886	17.0387	4.27348	4.66325
	0.516601	0.163062	1.95508	0.662252	-1.59566	0.930659	1.7169	0.199618	1.15783	-0.56425	-1.65338	-0.27937	0.399385	2.19277	0.851059	0.243935	0.40759	-1.62448	0.582927	-0.62634		1.78683	2.10904	3.23655	0.294611	1.61113	-1.28546	0.454385	-0.09759	1.73143	1.79202	2.47981	1.27542	3.13028	-0.45421	1.07252	2.97798	3.42518	0.755509	-0.32573	-0.8082		6.19906	3.73679	9.33179	2.81765	16.8114	4.22625	4.50464
	0.084751	0.144042	1.69636	0.577369	-1.91419	0.944097	1.82454	-0.107	1.0774	-0.54248	-1.54869	-0.08699	0.784798	2.42977	1.94992	-0.09234	0.175599	-1.60506	0.529682	-0.88093		2.17698	2.0231	2.99192	0.281757	1.58243	-1.22552	0.781747	-0.16799	1.73134	1.79195	2.39126	1.24467	3.18038	-0.49581	1.4219	2.97784	3.14589	0.743095	-0.65039	-0.97942		6.34764	3.89891	9.1946	2.6279	16.6977	4.17903	4.50408
	-0.40836	-0.04539	1.49858	0.471288	-2.16561	0.998031	1.93249	-0.20257	1.01705	-0.4114	-1.31159	-0.0099	1.17021	2.42969	2.49876	-0.14858	-0.01765	-1.58563	0.441414	-1.43249		2.51263	1.96578	2.84546	0.320483	1.46831	-1.0859	1.00935	-0.20916	1.74144	1.80728	2.32219	1.19831	3.24723	-0.53719	1.60155	2.99513	2.88142	0.730677	-0.79635	-1.06496		6.51023	4.20868	8.80081	2.54611	16.7536	4.24862	4.60878
	-1.02546	-0.25331	1.28556	0.365712	-2.31632	1.14613	1.93244	-0.24103	1.09731	-0.21473	-1.04876	-0.00999	1.27996	2.44787	2.70492	0.019034	-0.28883	-1.50768	0.31728	-1.75083		2.80285	1.83729	2.86162	0.372558	1.51073	-1.04599	1.05199	-0.26208	1.81242	1.86091	2.21392	1.03639	3.23034	-0.51255	1.68145	2.89072	2.81945	0.681321	-0.79649	-1.09359		6.62331	4.52568	8.28767	2.59968	16.4696	4.49288	4.76657
	-1.25148	-0.59379	0.996378	0.280828	-2.45066	1.42922	1.85137	-0.22193	0.976702	-0.17163	-0.91708	0.047819	1.20638	2.46606	2.79649	0.046977	-0.46273	-1.48825	0.405812	-1.98467		3.14758	1.63728	2.86149	0.424643	1.66782	-0.96602	1.12279	-0.27373	1.82252	1.79175	2.05639	0.78206	3.11296	-0.42958	1.64138	2.7859	2.97445	0.619653	-0.78038	-1.1508		6.6585	4.74693	7.70609	2.51821	16.2238	4.66761	4.88446
	-1.0869	-0.74491	0.707181	0.15355	-2.3836	1.37516	1.89181	-0.08816	0.796334	-0.30237	-0.52246	0.105611	0.931068	2.50252	2.52137	-0.14896	-0.54027	-1.42981	0.458477	-2.26051		3.41055	1.23705	2.87764	0.476727	1.85316	-0.86647	1.03749	-0.20931	1.72081	1.69952	1.93804	0.458287	3.02949	-0.37983	1.43156	2.80319	3.02097	0.570301	-0.74802	-1.1604		6.5732	4.93104	7.15874	2.31461	16.3741	4.65544	5.05514
	-0.79932	-0.74499	0.600458	-0.10041	-2.28338	1.28094	1.83775	0.122823	0.776159	-0.58668	-0.12782	0.105525	0.674135	2.42936	1.94941	-0.28942	-0.65608	-1.29378	0.56473	-2.3881		3.46499	0.837157	2.99122	0.528492	2.0385	-0.82656	0.795396	-0.15663	1.59848	1.63019	1.82977	0.296546	3.02935	-0.45463	1.10201	2.71582	2.97418	0.459675	-0.53736	-1.09384		6.45241	5.03404	6.6452	2.17901	16.6371	4.5498	5.23933
	-0.4294	-0.89656	0.707045	-0.37555	-2.0485	1.22688	1.67599	0.390912	0.595298	-0.69557	-0.12793	0.086146	0.362069	2.10086	1.19411	-0.23341	-0.71425	-1.29387	0.493763	-2.2607		3.38314	0.651458	3.15409	0.515648	2.25243	-0.88637	0.51055	-0.12143	1.41526	1.57625	1.77056	0.234754	2.96222	-0.53755	0.712456	2.54162	3.114	0.188984	-0.32669	-1.16056		6.31033	5.11503	6.28601	2.09722	16.8435	4.36267	5.4364
	0.084107	-0.95345	0.73745	-0.77788	-1.71372	1.18634	1.66242	0.44839	0.153802	-0.9143	-0.2065	0.105353	-0.00513	1.79061	0.759132	-0.23354	-0.86925	-1.21591	0.529128	-1.94255		3.29243	0.451117	3.25136	0.39811	2.45239	-0.94665	0.239958	-0.15086	1.30336	1.5225	1.72143	0.257839	2.99557	-0.58744	0.422896	2.38445	3.12943	-0.05708	-0.26184	-1.28418		6.17535	5.1441	5.99487	2.04283	17.1442	4.11714	5.47543
	0.824048	-1.12351	0.797964	-1.20142	-1.26106	1.25377	1.72987	0.505411	-0.22744	-1.08878	-0.60198	0.239856	-0.09666	1.24329	0.529851	-0.2056	-0.83061	-1.07941	0.847638	-1.85765		3.16537	0.308313	3.25123	0.202586	2.55198	-0.90674	0.054876	-0.15678	1.26253	1.49164	1.65236	0.427342	3.06201	-0.68696	0.153096	2.33197	3.05154	-0.24158	-0.21325	-1.4554		6.10424	5.24727	5.78885	1.89337	17.6715	3.81346	5.47486
	1.3998	-1.12358	0.874078	-1.70974	-0.79202	1.24021	1.8375	0.467421	-0.30739	-1.28564	-1.12801	0.220937	-0.02367	0.641149	0.232362	-0.28993	-0.75324	-1.02096	0.989336	-1.81524		2.97472	0.065408	3.34888	-0.01902	2.59473	-0.86732	-0.14479	-0.12746	1.24206	1.57605	1.56381	0.658395	3.11212	-0.86951	-0.00673	2.22756	2.97366	-0.29093	-0.13254	-1.58854		6.04716	5.35026	5.70298	1.89279	18.1984	3.54456	5.4611
	1.64621	-1.25621	0.889247	-2.17517	-0.49041	1.28065	1.77026	0.160328	-0.428	-1.46012	-1.60194	0.201558	0.141645	0.00247	0.209342	-0.48651	-0.75331	-1.06007	0.989257	-1.49708		2.80224	0.008084	3.46285	-0.18844	2.68037	-0.98723	-0.21583	-0.04541	1.19128	1.66835	1.49473	1.00501	3.09523	-0.95242	0.053179	2.12273	3.05129	-0.41387	-0.11643	-1.64574		6.06105	5.40889	5.58251	2.16259	18.5558	3.33407	5.5526
	1.68729	-1.59669	0.812997	-2.34484	-0.22236	1.37475	1.7162	-0.10793	-0.60838	-1.43836	-1.7602	0.143594	0.26977	-0.45394	0.529544	-0.48663	-0.67594	-1.06016	0.936012	-1.09394		2.67518	0.079465	3.38122	-0.18856	2.63737	-1.04753	-0.08802	0.054263	1.25208	1.73736	1.46508	1.26692	3.11183	-0.94439	0.182838	2.19237	3.26847	-0.36472	-0.24615	-1.60774		6.08913	5.49728	5.35979	2.52681	18.9887	3.22871	5.64441
	1.74895	-1.76674	0.676175	-2.40853	-0.00426	1.36119	1.70264	-0.22269	-0.54869	-1.35152	-1.89211	-0.03011	0.416724	-0.58148	1.03309	-0.29028	-0.63776	-1.04074	1.00682	-0.94579		2.5663	0.079348	3.21846	0.071671	2.45179	-1.00761	0.011638	0.16568	1.39437	1.80656	1.39625	1.44414	3.26241	-0.82821	0.402476	2.27946	3.51677	-0.18043	-0.34376	-1.56022		6.18093	5.60027	5.13666	2.78307	19.3461	3.2399	5.60426
	1.52244	-1.91831	0.615162	-2.42982	0.012447	1.25347	1.39235	-0.28034	-0.08727	-1.19856	-1.9713	-0.41559	0.747004	-0.65464	1.35329	-0.122	-0.44421	-1.0018	1.05991	-1.07288		2.4029	0.207605	3.00642	0.527618	2.40879	-0.82792	0.096703	0.324094	1.47578	1.86789	1.24832	1.54421	3.49634	-0.73713	0.612122	2.13973	3.81171	-0.0577	-0.32765	-1.41772		6.23031	5.67369	5.13593	2.95844	19.6092	3.22772	5.72216
	0.926413	-1.97521	0.478329	-2.21794	-0.22258	1.10525	0.98788	-0.5486	0.273703	-1.02376	-1.83961	-0.91637	1.09566	-0.49072	1.6282	-0.23439	-0.46366	-0.92431	0.953496	-1.05172		2.27563	0.407701	2.85997	1.07489	2.49409	-0.76798	0.296123	0.464746	1.43495	1.85243	1.16963	1.47488	3.69675	-0.64606	0.821769	1.93064	4.0911	-0.02087	-0.37653	-1.20858		6.13774	5.62921	5.44273	3.17411	19.9477	3.1104	5.80077
	0.35097	-2.0321	0.219605	-1.85817	-0.59108	0.983699	0.731605	-0.9128	0.394128	-0.69643	-1.57615	-1.28256	1.4627	-0.32636	1.83382	-0.09418	-0.5412	-0.72929	0.953417	-0.90357		2.17583	0.750144	2.76203	1.63522	2.70835	-0.74811	0.495215	0.552807	1.34342	1.80637	1.18926	1.33611	4.01441	-0.47194	0.911427	1.79093	4.26165	-0.20537	-0.53873	-0.99967		6.06664	5.56236	6.09126	3.30855	20.2107	2.97	5.85299
	-0.08088	-1.9375	0.082409	-1.45602	-1.0271	0.862484	0.637032	-0.98964	0.594416	-0.25979	-1.49782	-1.62946	1.82973	-0.01628	1.74206	0.241847	-0.58002	-0.59325	1.02423	-0.77617		2.13033	1.02142	2.76189	2.11725	2.95086	-0.5083	0.608787	0.505765	1.30259	1.75243	1.16946	1.0432	4.33207	-0.41389	0.801601	1.5295	4.35481	-0.34062	-0.63634	-0.8855		6.02375	5.46613	7.06444	3.33504	20.3798	2.94614	5.82604
	-0.45097	-1.71081	0.051868	-1.28704	-1.29528	0.686943	0.529278	-1.14322	0.895134	0.154982	-1.39251	-1.89918	2.17795	0.129371	1.30706	0.297858	-0.6571	-0.59334	1.13007	-0.98876		2.14842	1.17861	2.82696	2.49491	3.23591	-0.34817	0.608659	0.400122	1.21105	1.67558	1.09054	0.788864	4.48264	-0.39735	0.691536	1.18084	4.37023	-0.50079	-0.66897	-0.93318		5.98103	5.30339	8.37937	3.23972	20.3224	2.75901	5.77268
	-0.98573	-1.44578	-0.06973	-1.03277	-1.68096	0.606214	0.502214	-1.43066	1.03564	0.438582	-0.99788	-2.0729	2.52661	0.202372	0.735105	0.18546	-0.71528	-0.41782	1.18316	-1.2646		2.27532	1.29257	2.87572	2.72936	3.63563	-0.10836	0.580375	0.294474	1.08872	1.59086	1.10031	0.534535	4.46575	-0.48046	0.581703	0.919407	4.29235	-0.63604	-0.7016	-0.86662		5.86734	4.98576	9.79652	3.13118	20.491	2.50179	5.74573
	-1.21175	-1.0676	-0.22216	-0.60993	-1.89881	0.55216	0.663855	-1.67973	0.754833	0.591004	-0.5769	-1.99582	2.63679	0.475913	0.345945	0.325697	-0.85089	-0.43742	1.12991	-1.41292		2.4204	1.16406	2.95669	2.62486	3.93531	-0.08849	0.608415	0.15946	1.02776	1.5448	1.3858	0.249337	4.2814	-0.54676	0.431883	0.901818	4.29221	-0.68539	-0.83131	-0.92382		5.78187	4.6384	11.1795	3.02233	20.7356	2.44288	5.56073
	-1.06825	-0.84091	-0.2527	-0.41925	-1.7814	0.349944	0.920019	-1.56469	0.594058	0.678357	-0.26072	-1.82226	2.49014	0.695077	0.025538	0.68979	-0.90907	-0.49604	1.0062	-1.71051		2.56568	0.849649	3.00546	2.42934	4.17782	-0.12874	0.551624	0.012838	1.00729	1.56013	1.71049	0.087418	4.19792	-0.60496	0.341808	0.849329	4.15251	-0.62394	-1.04226	-0.99055		5.88786	4.33557	12.4773	2.88673	20.7721	2.47743	5.42851
	-1.00659	-0.68996	-0.10039	-0.31336	-1.47979	0.147728	1.04148	-1.12436	0.513625	0.656397	0.239333	-1.66846	2.21439	1.00516	-0.13499	0.830006	-0.98661	-0.47662	0.882067	-2.17709		2.71076	0.49233	2.98902	2.23383	4.19198	-0.08883	0.423227	-0.13393	1.08847	1.58297	1.96619	0.102788	3.98007	-0.69617	0.361723	0.675131	3.96579	-0.35345	-1.15611	-0.97159		5.93724	4.13586	13.5018	2.7508	20.7902	2.47693	5.34877
	-1.04785	-0.6143	-0.00941	-0.33465	-1.11145	0.053179	1.16261	-0.97095	0.473858	0.372619	0.817835	-1.68784	1.92071	1.13254	-0.06634	0.941486	-0.96734	-0.45719	0.846544	-2.77168		2.82857	0.206509	2.77737	2.0644	4.10611	-0.089	0.323665	-0.19845	1.18007	1.60599	2.25168	0.225993	3.72911	-0.72115	0.421632	0.692435	3.79497	-0.09528	-1.33456	-0.8955		5.90855	4.11336	14.2697	2.62873	20.9215	2.34821	5.38781
	-1.08862	-0.44397	-0.02471	-0.29233	-0.77627	0.107112	1.40526	-0.76042	0.292997	-0.08608	1.13403	-1.72651	1.62702	1.13245	0.070521	0.997497	-0.85124	-0.45728	0.757854	-3.02626		2.86483	0.063716	2.59831	1.93382	4.09169	-0.249	0.138254	-0.14577	1.19016	1.72119	2.60594	0.349205	3.57865	-0.70462	0.431541	0.813995	3.53087	0.05207	-1.61049	-0.68636		5.86582	4.18697	14.9353	2.4796	21.0151	2.49929	5.40043
	-0.8422	-0.53873	0.051403	-0.44081	-0.35718	0.134049	1.4052	-0.35802	0.212564	-0.45732	1.13392	-1.68801	1.25982	0.950116	0.528231	0.913167	-0.89005	-0.69104	0.563254	-2.81437		2.81934	0.092202	2.67929	1.79049	3.97758	-0.72959	-0.11808	-0.10471	1.0984	1.84408	2.88134	0.534145	3.34445	-0.63845	0.481451	0.918524	3.14274	0.051965	-1.9189	-0.53434		5.87955	4.41543	15.601	2.3572	20.7127	2.7672	5.42626
	-0.65752	-0.97388	0.203699	-0.69477	-0.00522	0.214668	1.44565	0.044387	0.453503	-0.60994	0.97565	-1.70739	1.07639	0.475437	0.871368	0.492686	-1.08332	-0.76915	0.439542	-2.53821		2.82834	0.263354	2.97217	1.86866	3.79166	-1.26983	-0.44536	-0.06951	1.02724	1.8748	2.91082	0.834638	2.99302	-0.62192	0.55112	1.07539	2.70758	-0.02201	-2.22731	-0.30639		5.84393	4.71042	16.1126	2.31602	20.1649	2.94165	5.49137
	-0.61644	-1.27649	0.264214	-0.84324	0.095012	0.349592	1.58029	0.101865	0.653792	-0.80681	1.05461	-1.72677	1.13145	0.001192	1.14628	0.296751	-1.06404	-0.92533	0.456776	-2.09307		2.82826	0.534629	3.24874	2.05092	3.5632	-1.61016	-0.81573	-0.04033	0.966029	1.82874	2.78285	1.06569	2.44103	-0.55556	0.551031	1.40632	2.66081	-0.20651	-2.30868	-0.16389		5.64507	5.06438	16.4365	2.28838	19.6176	3.12778	5.35915
	-0.39012	-1.42759	0.279383	-0.92812	-0.12284	0.470697	1.71524	-0.28151	0.833995	-0.95994	0.949057	-1.84215	1.3147	-0.43695	1.28314	0.212421	-0.92904	-1.25663	0.492141	-1.60493		2.77368	0.834507	3.39531	2.24622	3.54879	-1.85078	-1.07207	-0.02863	0.823567	1.69803	2.58589	1.19662	1.87229	-0.44787	0.550949	1.89384	2.78508	-0.44027	-2.26008	-0.21134		5.47478	5.31501	16.7605	2.35547	18.957	3.37233	5.12137
	0.020474	-1.61703	0.309787	-0.84343	-0.49173	0.52463	1.78269	-0.37753	0.974505	-0.89445	0.764433	-1.72694	1.58985	-0.69238	1.37471	0.184249	-0.92911	-1.49039	0.47434	-0.96852		2.7193	1.10577	3.65559	2.54589	3.63442	-1.93063	-1.28566	-0.0463	0.741986	1.59021	2.36922	1.34297	1.38688	-0.3568	0.580862	2.17241	2.84714	-0.72327	-2.04942	-0.32567		5.37511	5.32209	17.1182	2.38197	18.2208	3.59351	4.80441
	0.596223	-1.86283	0.43161	-0.69514	-1.01127	0.470576	1.79615	-0.39681	1.01459	-0.74151	0.659511	-1.61126	1.90177	-0.60111	1.46628	0.548342	-1.02556	-1.50999	0.491983	-0.24714		2.63746	1.29124	3.98106	2.80612	3.53425	-1.65074	-1.44222	-0.1988	0.803018	1.46719	2.09364	1.49705	0.851636	-0.35687	0.650762	2.43355	3.03324	-0.82158	-1.69254	-0.51593		5.35368	5.26282	17.2543	2.40846	17.7675	3.47619	4.44816
	0.801474	-1.80611	0.462027	-0.22991	-1.5308	0.416522	2.0253	-0.66507	0.853812	-0.74159	0.685752	-1.53417	2.23205	-0.32757	1.21462	0.912436	-1.06437	-1.39301	0.757314	0.071516		2.51949	1.23391	4.15984	3.09274	3.51984	-1.191	-1.42808	-0.34556	0.975875	1.34417	1.81783	1.55853	0.416476	-0.36524	0.680437	2.59042	3.25042	-0.74781	-1.25482	-0.63955		5.33209	5.18859	17.2878	2.46202	17.7105	3.1842	4.07842
	1.0278	-1.42793	0.477195	0.468496	-1.96682	0.349291	2.18694	-1.04846	0.593101	-0.91659	0.711992	-1.45755	2.37899	0.055596	1.07702	1.3888	-0.69701	-1.296	1.07581	0.347163		2.31975	1.09111	4.0134	3.34024	3.5626	-0.57048	-1.41396	-0.44533	1.03666	1.35949	1.67015	1.55075	0.232508	-0.35701	0.730347	2.62516	3.51427	-0.62508	-0.75174	-0.81077		5.3671	5.09236	17.2528	2.52879	18.0301	2.88026	3.72218
	1.23305	-1.03127	0.53771	1.10383	-2.20146	0.389726	2.13287	-1.22078	0.191776	-0.89483	0.50103	-1.59222	2.26864	0.547948	0.939405	1.55709	-0.48455	-1.21805	1.34156	0.537811		2.15636	0.976577	3.67133	3.44451	3.64823	-0.01054	-1.30039	-0.51574	1.08752	1.40561	1.62079	1.56611	0.232371	-0.47314	0.820243	2.50289	3.45194	-0.40385	-0.36275	-0.88679		5.54406	4.97396	17.2008	2.60943	18.3875	2.58827	3.60316
	1.39762	-0.65309	0.552878	1.65385	-2.01692	0.456837	2.0653	-1.02944	-0.28941	-0.91679	0.23796	-1.70806	1.84631	1.02248	0.733588	1.86571	-0.38782	-1.04254	1.39423	0.686465		2.07473	0.805169	3.50859	3.53542	3.59094	0.249306	-1.2435	-0.56278	1.21962	1.48232	1.64042	1.51222	0.265728	-0.68871	0.909909	2.22402	3.35888	-0.1703	-0.15209	-0.81093		5.76344	4.91451	16.961	2.63591	18.8955	2.34273	3.64187
	1.3358	-0.25597	0.507101	1.95002	-1.61501	0.578273	2.01155	-0.95277	-0.63048	-1.02568	-0.13117	-1.91991	1.38765	1.33256	0.413198	2.1456	-0.23346	-0.84796	1.44732	0.537621		2.00197	0.648074	3.19914	3.49617	3.37678	0.469542	-1.1581	-0.58031	1.29085	1.56673	1.68961	1.38888	0.332567	-1.01224	1.03956	1.96259	3.3743	0.161446	-0.08724	-0.68725		5.9333	5.02489	16.3623	2.81097	19.4412	2.19065	3.53605
	1.02745	0.103268	0.370268	2.1407	-1.19591	0.726374	1.90348	-1.02961	-0.85151	-1.09136	-0.47331	-2.18964	0.818737	1.53302	0.092246	2.0332	-0.11736	-0.90658	1.42953	-0.07771		2.01098	0.476337	2.80817	3.43113	3.21978	0.529491	-0.91624	-0.53938	1.37226	1.65133	1.79771	1.27307	0.432513	-1.23631	1.06947	1.63137	3.35862	0.370367	-0.13611	-0.59235		6.08897	5.13528	15.8149	3.13491	19.7236	2.28333	3.56188
	1.00677	0.329975	0.142017	1.88674	-0.86073	0.887974	1.82241	-1.02968	-0.83152	-1.11332	-0.89453	-2.49795	0.396404	1.75175	-0.20524	1.86536	0.018111	-1.10132	1.19948	-0.48104		2.03815	0.433645	2.49872	3.39187	3.09103	0.509289	-0.61773	-0.53356	1.37218	1.66665	1.91589	1.21918	0.666821	-1.41867	1.06939	1.23038	3.45141	0.419512	-0.3633	-0.56387		6.27996	5.26783	15.182	3.39117	19.8167	2.5045	3.73256
	0.965512	0.500312	-0.11671	1.25123	-0.71017	1.07689	1.71465	-0.93383	-0.79144	-1.09156	-1.18396	-2.82555	0.139471	1.87956	-0.57149	1.55648	-0.33006	-1.21847	0.827661	-0.88436		2.09259	0.518997	2.31967	3.22246	2.91973	0.408922	-0.23334	-0.5571	1.5654	1.56654	1.90596	1.11127	0.783514	-1.61784	1.17929	0.811931	3.56013	0.407094	-0.57424	-0.54491		6.42853	5.39299	14.5149	3.62036	19.722	2.62054	3.96922
	0.903671	0.557034	-0.2539	0.637428	-0.69346	1.29249	1.76861	-0.74249	-0.67101	-1.28842	-1.23679	-2.94138	-0.06275	1.87948	-0.82314	1.36055	-0.89124	-1.21856	0.45584	-1.2027		2.11047	0.60469	2.38434	3.10492	2.67699	0.348644	0.022763	-0.59226	1.88064	1.52048	1.81717	0.964785	0.850365	-1.65942	1.26895	0.533054	3.63775	0.357738	-0.67186	-0.56403		6.52742	5.47399	13.8136	3.82249	19.6645	2.73687	4.12669
	0.59532	0.329721	-0.28443	0.107907	-0.81101	1.40009	1.95725	-0.72339	-0.33012	-1.44102	-1.05303	-2.845	0.010677	1.78804	-0.80032	0.995534	-1.49068	-1.33524	0.225795	-1.33029		1.92911	0.732937	2.3683	3.02683	2.40565	0.348465	0.236098	-0.59231	2.1755	1.48193	1.72862	0.826009	0.967444	-1.59306	1.29886	0.358856	3.52877	0.345618	-0.60701	-0.63075		6.61921	5.51802	13.3176	3.88958	19.7015	2.74804	4.23171
	0.451145	0.046052	-0.34508	-0.14605	-0.91138	1.33286	2.1189	-0.62753	-0.12982	-1.48485	-0.50026	-2.6912	0.04735	1.67834	-0.73222	0.603121	-1.97439	-1.47191	0.119805	-1.11789		1.66578	0.890139	2.53077	3.01367	2.30548	0.06825	0.363923	-0.59236	2.35853	1.34352	1.59056	0.702671	1.10088	-1.36102	1.19879	0.201696	3.35796	0.210073	-0.50967	-0.71629		6.7323	5.52491	13.2826	3.69952	19.7946	2.66578	4.49476
	0.574553	-0.29442	-0.23886	-0.16733	-0.82794	1.22481	2.22685	-0.39782	-0.08974	-1.48494	0.078891	-2.47907	0.102401	1.45945	-0.59481	0.210709	-2.32257	-1.47199	0.013393	-0.46025		1.3845	1.21828	2.69325	2.85699	2.33395	-0.21196	0.406566	-0.59828	2.40938	1.17432	1.37412	0.502172	1.35155	-1.1537	1.2387	0.06239	3.15569	0.11176	-0.36399	-0.72589		6.81006	5.57634	13.1963	3.38829	19.9637	2.52538	4.67863
	0.492128	-0.69171	0.080674	0.065749	-0.64341	1.03609	2.25379	-0.0146	-0.23043	-1.37573	0.605305	-2.26739	0.028808	1.24057	-0.34336	-0.0701	-2.6901	-1.29695	0.084202	0.282386		1.17567	1.51815	2.69311	2.66147	2.24808	-0.39248	0.235737	-0.48099	2.53131	1.09747	1.17716	0.371113	1.51887	-0.93826	1.36836	0.16692	2.89158	0.185242	-0.02336	-0.65004		6.88057	5.56124	13.247	3.26589	20.0573	2.36161	4.71766
	0.389135	-1.0696	0.430681	0.467392	-0.3418	0.820391	2.36143	0.426175	-0.37064	-0.93961	1.079	-2.03643	-0.09948	1.11259	-0.09135	-0.18183	-2.65146	-1.19947	0.278645	1.23701		1.04862	1.78942	2.72557	2.76574	2.21971	-0.4728	-0.04911	-0.35209	2.46015	1.1205	1.0689	0.363334	1.70255	-0.68941	1.30852	0.27104	2.5812	0.418784	0.366014	-0.49802		7.02204	5.50936	13.6564	3.19796	19.9621	2.36111	4.62472
	0.409626	-1.27798	0.658796	0.700467	-0.12409	0.442696	2.38837	0.675076	-0.45107	-0.32807	1.34184	-1.76687	-0.02649	1.03943	-0.06854	-0.26616	-2.24537	-1.16053	0.349467	1.97965		0.994031	2.01779	2.67653	2.93494	2.27642	-0.71294	-0.23418	-0.22892	2.11394	1.15122	0.960397	0.432716	1.96997	-0.5155	1.1687	0.288337	2.36336	0.590763	0.527937	-0.37433		7.14932	5.48688	14.2707	3.19739	19.8669	2.3723	4.53178
	0.615367	-1.12657	0.750147	0.742767	0.026882	0.186486	2.34781	0.80932	-0.73188	0.282955	1.36808	-1.72838	-0.0817	0.966701	-0.16031	-0.29433	-1.83927	-0.96597	0.473021	2.53155		1.21178	2.23185	2.6764	2.94788	2.39064	-0.73315	-0.30557	-0.1175	1.67653	1.25102	0.87185	0.617467	2.20388	-0.35799	0.998883	0.392866	2.28586	0.79968	0.57654	-0.22231		7.24112	5.47178	14.9193	3.23709	19.5267	2.44161	4.43916
	0.738285	-0.78626	0.780189	0.636686	-0.07389	0.092258	2.37475	0.809235	-1.05286	0.675869	1.21044	-1.82447	-0.00828	0.948349	-0.43488	-0.29446	-1.58808	-0.82948	0.45522	2.87096		1.58377	2.40335	2.75776	2.93472	2.46197	-0.39315	-0.41938	0.00567	1.34075	1.45839	0.80278	0.871669	2.33772	-0.29163	0.878813	0.671445	2.23908	1.09479	0.689739	-0.10838		7.31888	5.45667	15.4651	3.50689	18.9794	2.62774	4.34622
	0.7181	-0.33279	0.750022	0.29794	-0.34208	0.078699	2.59041	0.636458	-1.07304	0.8944	1.07853	-1.97888	0.028412	1.02135	-1.12197	-0.0981	-1.53008	-0.67348	0.366952	2.82836		1.99189	2.30311	2.79022	3.19525	2.44756	-0.09323	-0.66147	0.140588	1.03529	1.69673	0.743558	1.18759	2.30409	-0.2834	0.689	0.915136	2.11455	1.34064	0.900786	0.024601		7.36099	5.41202	16.0966	3.84436	18.5827	2.81415	4.18761
	0.92335	0.083262	0.643299	-0.04081	-0.64385	0.092137	2.81956	0.25307	-0.99279	1.02497	1.18385	-2.13331	0.009952	0.984727	-2.01424	-0.04276	-1.25954	-0.53746	0.26054	2.34054		2.36387	2.21719	2.80639	3.58596	2.53286	0.127007	-0.77562	0.152148	0.699509	1.86561	0.576166	1.40322	2.30394	-0.30838	0.409431	0.932433	1.86599	1.34054	0.916898	0.062605		7.33247	5.38952	16.6425	3.9788	18.2991	3.07009	4.0422
	1.23152	0.518247	0.399811	-0.31596	-0.8617	0.172747	2.96802	-0.14951	-1.05312	0.959289	1.10465	-2.21011	-0.00851	0.820211	-3.04455	0.069386	-1.04662	-0.47901	0.136406	1.57646		2.66318	2.10299	2.80625	3.75517	2.66136	0.106805	-0.80424	0.111116	0.485979	1.90403	0.487618	1.4726	2.38754	-0.33336	0.209619	1.12378	1.58634	1.19298	0.803047	-0.00412		7.2399	5.3892	16.8637	3.92409	18.2417	3.17474	4.05484
	1.39609	0.650262	0.17156	-0.44322	-1.06316	0.455833	3.08915	-0.37939	-1.13355	0.697357	0.946409	-2.53771	-0.24706	0.601318	-4.18891	0.293807	-0.96971	-0.38155	0.012694	1.04563		2.92614	1.88868	2.93651	3.87248	2.76095	0.206353	-0.83288	0.081698	0.404398	1.91165	0.477675	1.53407	2.2869	-0.35835	0.149547	1.40278	1.33779	1.05743	0.835393	-0.07062		7.1404	5.35211	17.0341	3.68053	18.1654	3.24405	4.02788
	1.62193	0.650177	0.110546	-0.31613	-1.28101	0.72542	3.10259	-0.41785	-1.21398	0.479151	0.840859	-2.65355	-0.48562	0.400275	-5.26452	0.265613	-0.87298	-0.18699	-0.37685	0.599789		3.06213	1.71694	3.05008	4.13302	2.90375	0.306362	-0.96093	0.052274	0.414494	1.82712	0.438171	1.52648	2.21978	-0.40804	0.169455	1.48945	1.18253	0.823682	0.867751	-0.2704		7.0835	5.27049	17.1527	3.58521	18.3156	3.337	4.02732
	1.84777	0.480122	0.26248	-0.01997	-1.19717	0.88703	2.98134	-0.39875	-1.1739	0.500917	0.604148	-2.61505	-0.68786	0.09003	-5.90576	0.293556	-0.79561	-0.10902	-0.71321	0.153954		3.17108	1.51694	3.00105	4.28918	3.08909	0.066223	-0.86162	-0.04162	0.485721	1.727	0.408516	1.44154	2.18615	-0.41641	0.229363	1.40248	1.16684	0.553284	0.737654	-0.4321		7.01222	5.18904	17.1349	3.35486	18.6352	3.38323	4.06603
	2.01235	0.215389	0.338594	0.382177	-1.06337	1.00846	2.65755	-0.11147	-1.21416	0.675202	0.18293	-2.44196	-0.92641	-0.18367	-5.74543	0.405035	-0.52507	-0.08959	-0.76646	0.175109		3.28889	1.35984	2.98461	4.22382	3.30302	-0.21401	-0.53425	-0.14139	0.617829	1.5655	0.477425	1.35678	2.21949	-0.39988	0.269275	1.40233	1.12006	0.393119	0.494213	-0.63188		7.00481	5.07064	17.1854	2.93535	18.8417	3.42946	4.28981
	1.92992	0.044897	0.399471	0.614748	-1.08023	1.27804	2.32027	0.406074	-1.29412	0.784418	-0.37008	-2.36488	-1.09146	-0.42084	-5.19605	0.713682	-0.29324	-0.18724	-0.92562	0.451262		3.35241	1.17414	2.98447	4.00221	3.57411	-0.25425	-0.30666	-0.1883	0.749929	1.41957	0.684079	1.31813	2.16911	-0.39995	0.388929	1.5239	1.24396	0.429952	0.396607	-0.77454		6.99742	4.92267	17.3216	2.63732	19.0669	3.32382	4.48688
	1.80633	-0.12516	0.490822	0.847318	-1.16382	1.39915	2.091	0.712538	-1.11391	0.675006	-0.63377	-2.46143	-1.22018	-0.58492	-4.07482	0.797761	-0.11905	-0.20683	-1.06747	0.599426		3.39755	1.05961	3.03324	3.8067	3.64545	0.045678	-0.07906	-0.21771	0.861663	1.38103	0.851303	1.3335	1.93492	-0.42493	0.478832	1.47141	1.46152	0.503722	0.428965	-0.8696		6.9618	4.78209	17.5429	2.43405	19.1983	3.35838	4.47312
	1.64207	0.044728	0.642766	1.08039	-1.0636	1.34509	1.92925	0.827123	-0.85337	0.565594	-0.7387	-2.28786	-1.14674	-0.73116	-2.42701	0.713431	0.054677	-0.20692	-0.9435	0.620581		3.40655	1.1739	2.88679	3.68946	3.54529	0.145688	0.162784	-0.21776	1.06508	1.33478	1.03825	1.34886	1.83469	-0.44161	0.438757	1.26232	1.72537	0.675706	0.445065	-0.93632		6.86923	4.71544	17.6447	2.40641	19.3485	3.41629	4.59101
	1.37488	0.328228	0.764589	1.14389	-0.92941	1.33186	1.90218	0.789119	-0.61243	0.347405	-0.81789	-2.19149	-1.01861	-0.85914	-0.87088	0.965252	0.2095	-0.49921	-0.48364	0.769234		3.39739	1.27355	2.69104	3.50668	3.38829	0.145524	0.333708	-0.26481	1.25831	1.3655	1.27423	1.32565	1.61684	-0.44168	0.398674	1.08813	1.88036	0.995436	0.477423	-0.86976		6.72715	4.71512	17.7463	2.32461	19.3477	3.38074	4.65643
	1.10721	0.555372	0.870813	0.974218	-1.03018	1.43946	1.95613	0.769845	-0.37195	0.129199	-0.81799	-2.13415	-1.00032	-0.76787	0.387859	1.1616	0.5575	-0.61636	0.047519	0.874883		3.26126	1.40215	2.57719	3.44164	3.217	0.325222	0.191058	-0.28821	1.30916	1.36544	1.57943	1.31787	1.56686	-0.47496	0.328603	0.913514	1.88023	1.29025	0.590997	-0.85102		6.59943	4.64088	17.8653	2.44585	19.3846	3.38024	4.57669
	0.757689	0.914615	1.05322	0.720277	-1.13095	1.53389	2.11777	0.482397	-0.2917	-0.17698	-0.76539	-2.11495	-0.835	-0.74968	1.32575	1.13341	0.866772	-0.75256	0.295127	0.577796		2.98905	1.63051	2.47926	3.51951	2.94567	0.565019	-0.12231	-0.32351	1.36	1.43445	1.85484	1.26379	1.65004	-0.49164	0.228776	0.791655	2.06632	1.51148	0.850405	-0.84158		6.47154	4.58901	17.8132	2.78301	19.2705	3.47292	4.31251
	0.490504	1.12237	1.2817	0.720182	-1.08068	1.45284	2.23923	-0.07368	-0.25162	-0.52636	-0.71279	-1.90281	-0.61499	-0.69493	2.08085	1.16135	0.847322	-0.8502	0.542736	0.174461		2.72593	1.80167	2.49541	3.5194	2.61716	0.624968	-0.40715	-0.3588	1.43099	1.53444	2.05164	1.19447	1.6834	-0.39206	0.018958	0.825983	2.22169	1.6345	0.947745	-0.84167		6.37898	4.5813	17.659	3.03926	19.1942	3.68241	4.06153
	0.182169	1.16016	1.64658	0.741285	-1.01363	1.47979	2.19866	-0.43788	-0.37222	-0.70084	-0.66019	-1.32504	-0.57831	-0.51275	2.33286	1.32964	0.537877	-1.0059	0.843524	0.131866		2.48986	1.93026	2.46268	3.50624	2.55987	0.464979	-0.77719	-0.40571	1.5124	1.53438	2.23858	1.06341	1.95082	-0.22645	-0.21085	0.930519	2.40778	1.8311	0.850127	-0.8796		6.35046	4.61037	17.5556	3.37674	19.3444	3.86855	3.9821
	0.037994	0.933297	1.95087	0.656401	-1.13117	1.50672	2.23911	-0.39958	-0.51291	-0.70094	-0.39736	-0.95902	-0.52326	-0.23921	2.21817	1.49725	0.170341	-1.10354	1.00294	0.110521		2.19948	2.00131	2.59295	3.36292	2.91672	0.404687	-1.1333	-0.54659	1.46138	1.47274	2.32696	0.87834	2.23497	-0.03573	-0.45042	1.1742	2.50095	1.94152	0.671681	-0.89872		6.41386	4.60285	17.418	3.633	19.4564	4.01992	3.71792
	0.079069	0.611319	2.10317	0.741095	-1.21475	1.38518	2.25255	-0.30372	-0.65312	-0.7229	-0.37112	-0.6123	-0.44983	0.180499	2.17223	1.30134	-0.10036	-0.81143	0.967421	-0.2503		1.93636	1.91572	2.83692	3.21959	3.33039	0.364448	-1.36113	-0.63462	1.41036	1.35742	2.31703	0.801299	2.48564	0.138382	-0.73022	1.47023	2.53192	1.8309	0.509093	-0.8988		6.55534	4.58036	17.1953	3.75391	19.701	4.19436	3.48014
	0.181893	0.289779	2.02692	0.952469	-1.13132	1.11547	2.34669	-0.28462	-0.79381	-0.85417	-0.39759	-0.40062	-0.22982	0.490581	2.24088	0.880859	-0.39044	-0.51931	0.967342	-0.46239		1.77296	1.95816	3.1298	3.14119	3.71583	0.404359	-1.37551	-0.73439	1.48158	1.28057	2.14963	0.724069	2.56922	0.362116	-0.9298	1.78371	2.57843	1.75692	0.37937	-0.80391		6.68262	4.64638	17.0581	3.67245	19.8697	4.27536	3.34792
	0.592977	-0.12599	1.93545	1.10075	-0.98035	0.899755	2.37363	-0.30389	-0.69347	-1.09424	-0.34499	-0.1306	0.04534	0.965097	2.12619	0.543915	-0.83544	-0.32429	1.05587	-0.44123		1.74563	1.88687	3.47157	3.01091	4.27208	0.464294	-1.30436	-0.84004	1.52224	1.21124	1.90362	0.616163	2.45226	0.57775	-1.01987	1.95802	2.45391	1.71988	0.054714	-0.6614		6.80279	4.69043	16.9547	3.45532	20.2837	4.2515	3.36055
	0.921727	-0.25862	1.90491	0.931082	-0.89651	0.792028	2.48159	-0.2656	-0.65338	-1.07246	-0.31875	-0.03468	0.283731	1.45745	1.87454	0.095366	-0.99043	-0.18827	1.28576	-0.12308		1.78168	1.82955	3.81297	3.12793	4.78581	0.404016	-1.10527	-0.9633	1.43047	1.14209	1.66723	0.446713	2.46847	0.644113	-1.02995	1.83575	2.36048	1.60926	-0.07538	-0.51891		6.90169	4.69011	16.8684	3.2385	20.6223	4.14614	3.46525
	1.27106	-0.22084	1.70713	0.71952	-0.82985	0.656984	2.81843	-0.32325	-0.59321	-0.9419	-0.477	-0.3044	0.632389	1.80407	1.62288	-0.40932	-0.70006	0.045313	1.33885	0.046819		1.8452	1.75791	4.20365	3.28407	5.17124	0.463951	-0.84918	-1.03957	1.28801	1.16493	1.33253	0.377198	2.23426	0.627431	-1.05003	1.8356	2.20522	1.42475	-0.07553	-0.22408		6.92978	4.68239	16.6799	2.91373	20.7909	3.9707	3.59634
	1.43563	-0.06944	1.50935	0.592257	-0.79636	0.656923	3.04758	-0.66827	-0.53352	-0.87641	-0.95093	-0.63201	0.85284	1.96844	1.30193	-0.80173	-0.44888	0.084247	1.30332	0.194967		2.04478	1.64372	4.35021	3.5968	5.32799	0.5239	-0.70676	-0.99851	1.27773	1.26492	1.02739	0.346271	2.03356	0.585844	-0.91038	1.8529	2.01886	1.25227	0.005566	0.051473		6.92237	4.6747	16.5937	2.7372	21.0166	3.88843	3.96496
	1.37379	0.081514	1.44833	0.253511	-0.72931	0.85935	3.30374	-1.05165	-0.37292	-0.81092	-1.16129	-0.92102	0.925831	1.877	0.752908	-0.82993	-0.35215	-0.32464	1.35641	0.576863		2.24437	1.67221	4.39859	3.89649	5.4708	0.703598	-0.62169	-0.96932	1.28784	1.38011	0.850137	0.215217	1.8496	0.535953	-0.75049	1.99232	1.84769	1.22755	0.05417	0.251096		6.87949	4.63003	16.6956	2.65573	21.1852	3.93465	4.41245
	1.22963	0.195044	1.6155	-0.19122	-0.69582	1.11512	3.46538	-1.43504	-0.37301	-0.67984	-1.18776	-1.09474	0.779165	1.63984	0.157487	-0.68971	-0.3716	-0.90957	1.25001	0.810517		2.38944	1.45756	4.34994	4.03959	5.5418	0.78357	-0.55055	-0.9165	1.22663	1.47222	0.761355	0.053293	1.5815	0.428127	-0.66082	2.14878	1.70798	1.21512	0.005288	0.317431		6.80838	4.57075	16.8313	2.69576	21.3543	4.07406	4.74149
	0.962449	0.270702	1.79827	-0.52997	-0.77979	1.26354	3.61384	-1.64572	-0.49362	-0.26506	-1.08308	-1.26801	0.320076	1.25651	-0.46031	-0.52209	-0.2366	-1.41602	1.07271	1.00116		2.39845	1.31476	4.33349	4.24794	5.41338	0.783406	-0.55067	-0.85208	1.16566	1.51833	0.741563	0.007117	1.41429	0.295395	-0.60092	2.37502	1.70785	1.203	0.070137	0.308056		6.7513	4.54827	17.0359	2.74901	21.3158	4.19038	4.99103
	0.818275	0.138082	1.88926	-0.69913	-0.83022	1.34415	3.62728	-1.51195	-0.41336	-0.06892	-0.81961	-1.36456	-0.10182	0.818376	-1.03281	-0.12924	-0.19794	-1.74732	0.754057	0.810343		2.32569	1.30034	4.18666	4.27391	5.27034	0.923029	-0.59355	-0.75241	1.20632	1.57196	0.702287	0.153471	1.1466	0.245504	-0.48126	2.68849	1.80064	1.31342	0.086238	0.231815		6.73681	4.58491	17.1545	2.92438	21.1073	4.43492	5.20161
	0.777016	-0.08878	1.99585	-0.99599	-0.86346	1.41158	3.41152	-1.12873	-0.3532	-0.06901	-0.42499	-1.42252	-0.45064	0.435049	-1.51364	0.319056	-0.50739	-2.23472	0.524012	0.385757		2.2168	1.12894	3.87721	4.28686	4.99901	1.08315	-0.55092	-0.66448	1.30786	1.65655	0.790673	0.245817	0.895646	0.237126	-0.32161	2.6709	1.90936	1.44846	0.1507	-0.10103		6.81457	4.59198	17.188	3.15357	20.8427	4.80768	5.25352
	0.695081	-0.39138	2.08721	-1.24995	-0.78002	1.35753	3.11474	-0.86019	-0.37337	-0.06911	0.101425	-1.32613	-0.61611	0.252697	-1.69654	0.542808	-0.72002	-2.56603	0.435744	-0.08133		2.01707	0.914635	3.69815	4.28675	4.65655	1.32296	-0.38033	-0.67041	1.32815	1.77944	0.928337	0.315016	0.594462	0.245362	-0.3017	2.58393	2.09546	1.54686	0.199304	-0.55741		6.91346	4.66541	17.1701	3.20682	20.5592	5.02886	5.16089
	0.674406	-0.73186	1.95001	-1.27124	-0.76331	1.19581	2.68326	-0.55372	-0.59391	0.083847	0.548765	-1.30692	-0.63457	0.234345	-1.44509	0.683024	-0.83629	-2.48807	0.276166	-0.69666		1.89002	0.614512	3.405	4.40375	4.228	1.26269	-0.12424	-0.69381	1.32807	1.84846	0.967672	0.438405	0.510591	0.286813	-0.23179	2.27017	2.37484	1.60831	0.393718	-0.97593		7.05494	4.84231	16.8619	3.26037	20.2568	5.10985	5.04156
	0.571398	-1.03492	1.70653	-1.14415	-0.81373	0.993591	2.30547	-0.03665	-0.69443	0.367446	0.91705	-1.48018	-0.54276	0.234264	-1.10197	0.82324	-0.97192	-2.17645	0.22292	-1.35499		1.81725	0.499981	3.07925	4.65124	3.88554	1.18283	0.075196	-0.71149	1.32798	1.87918	1.02673	0.638594	0.644417	0.419403	-0.09214	1.90406	2.66979	1.58359	0.701863	-1.34685		7.23882	5.00425	16.4852	3.31393	19.9733	5.19113	5.01461
	0.427223	-1.14816	1.38686	-1.05944	-0.74668	0.885543	2.00901	0.442508	-0.65435	0.367348	0.916933	-1.88496	-0.26762	0.38036	-0.30104	0.73891	-1.16518	-1.72825	0.240563	-1.97032		1.81718	0.442658	2.55827	4.70333	3.59992	1.22274	0.260034	-0.69979	1.3279	1.9099	1.02664	0.815818	0.744363	0.535391	0.017522	1.57284	2.90253	1.52192	1.02625	-1.66065		7.40868	5.15899	16.1431	3.51606	19.9158	5.34222	4.98765
	0.160039	-1.31867	0.97613	-0.84807	-0.81388	0.831821	1.84693	0.576281	-0.83521	0.585359	0.574789	-2.40549	0.081043	0.526007	0.729086	0.318429	-1.26209	-1.39712	0.258206	-2.20365		1.90795	0.27125	2.16732	4.72931	3.25712	1.14243	0.345088	-0.71746	1.27687	1.85596	1.09531	0.838898	0.878189	0.643266	0.01744	1.20674	2.84057	1.39898	1.36688	-1.93637		7.59258	5.28415	15.9542	3.58315	20.0845	5.36508	4.89503
	0.057046	-1.41298	0.747879	-0.33993	-0.94782	0.737271	1.79318	0.384773	-0.95533	1.00013	0.100856	-2.79097	0.2643	0.708195	1.55293	-0.07465	-1.0879	-0.91034	0.240418	-2.05551		1.98943	0.213926	2.00456	4.71615	3.02866	0.98195	0.288297	-0.71164	1.14459	1.69464	1.10509	0.877232	1.12886	0.709431	0.017351	1.1717	2.65384	1.26344	1.61004	-2.00309		7.78373	5.36514	15.9193	3.69053	20.3852	5.25973	4.89447
	0.139287	-1.28097	0.610684	0.188895	-1.24957	0.616046	1.90082	0.442265	-0.95542	1.37119	-0.32036	-3.02211	0.337729	0.726384	2.05593	-0.27059	-0.93354	-0.48166	0.098984	-1.90685		2.10725	0.271016	1.74401	4.6769	2.85737	0.721772	0.102886	-0.65308	0.951195	1.41788	1.05595	0.923465	1.21246	0.784098	0.097256	1.13666	2.51414	1.16513	1.93443	-1.86989		7.9394	5.37222	15.9698	3.9468	20.5166	5.25923	4.92029
	0.180362	-1.14849	0.732507	0.61224	-1.53455	0.467503	2.00877	0.671978	-0.83548	1.58972	-0.74158	-3.15724	0.264136	0.817655	2.01054	-0.55137	-0.7787	-0.30614	0.151649	-1.60994		2.10717	0.385302	1.59718	4.52052	2.68609	0.701556	-0.12496	-0.58852	0.767985	1.25637	1.13448	0.938829	1.06158	0.850257	0.13693	1.22374	2.14118	1.07883	2.22632	-1.76547		8.0241	5.25364	16.1573	4.20306	20.629	5.34022	4.91973
	0.159687	-0.95967	0.762912	0.887205	-1.78596	0.39995	2.11641	0.575953	-0.73514	1.56776	-1.24187	-3.13804	0.282432	1.0912	1.57555	-0.80344	-0.48879	-0.20914	0.240181	-1.22804		2.03462	0.642275	1.58073	4.32501	2.45762	0.641279	-0.23876	-0.55934	0.574579	1.11796	1.23296	0.892469	0.927869	0.841885	0.0071	1.43254	1.69085	0.992834	2.45323	-1.56585		8.1017	5.07628	16.3957	4.47286	20.7222	5.31636	4.85319
	0.221344	-0.90294	0.808201	1.05669	-2.23877	0.278726	2.35907	0.499115	-0.75531	1.67697	-1.42649	-2.73342	0.20929	1.10939	0.522314	-0.7755	-0.17952	-0.17021	0.364157	-1.07939		2.02546	0.884946	1.6621	4.36405	2.27171	0.441214	-0.33865	-0.60624	0.452491	1.01033	1.35091	0.815428	0.82725	0.783888	-0.12272	1.57196	1.3801	1.01707	2.58307	-1.30933		8.12978	4.90614	16.5656	4.63438	20.7025	5.24605	4.79983
	0.344752	-0.73261	1.00621	0.92941	-2.45662	0.103507	2.57471	0.441923	-0.49475	1.52385	-1.34754	-2.02059	0.043809	1.01839	-0.73663	-0.46754	-0.04406	-0.07274	0.540877	-1.24948		2.0163	1.29889	1.67827	4.50715	2.22871	0.380922	-0.42396	-0.61804	0.421846	1.01027	1.4001	0.730482	0.810354	0.684168	-0.11281	1.88543	1.22484	1.06621	2.63166	-1.00522		8.06578	4.72878	16.7018	4.82328	20.6266	5.17546	4.81247
	0.077078	-0.54379	0.884247	0.442788	-2.45669	-0.01804	2.62866	0.556508	-0.29399	1.26192	-1.2422	-1.48094	0.006971	0.799058	-1.6289	-0.49574	-0.02478	-0.15087	0.82393	-1.67407		2.03439	1.77004	1.59662	4.50704	2.22858	0.320645	-0.45258	-0.67096	0.462504	1.11777	1.43921	0.645725	0.860458	0.626171	-0.0829	2.05934	1.20916	1.20155	2.82608	-0.71039		7.95918	4.60281	16.7181	4.9442	20.437	5.13992	4.87789
	-0.37487	-0.54387	0.671232	-0.25629	-2.37285	-0.0316	2.56109	0.460939	-0.2539	0.955743	-1.29504	-1.05751	-0.19483	0.470556	-2.22432	-0.77588	0.187673	-0.38462	1.14243	-1.92866		2.0434	2.09853	1.67799	4.3898	2.21452	0.300443	-0.36752	-0.74723	0.655736	1.26375	1.41941	0.560962	1.17811	0.543064	-0.07298	2.16387	1.10018	1.27503	2.74471	-0.56789		7.85241	4.41806	16.6661	4.87595	20.3423	5.04625	4.9697
	-0.56021	-0.46821	0.366799	-1.01848	-2.27263	-0.00465	2.62854	0.019988	-0.01344	0.737537	-1.32151	-0.63361	-0.34193	-0.11331	-2.33899	-0.86021	0.303769	-0.56029	1.14235	-2.09875		2.07966	2.34119	1.79196	4.3375	2.22835	0.200076	-0.41041	-0.83525	0.858904	1.31737	1.27173	0.49917	1.61259	0.368807	-0.04331	2.19861	1.34847	1.33648	2.4363	-0.46347		7.75293	4.28487	16.4772	4.69974	20.1905	4.83575	4.92955
	-0.56028	-0.39255	0.169021	-1.69588	-2.13843	-0.03171	2.66899	-0.22908	0.287273	0.737439	-1.37435	-0.22901	-0.54373	-0.66064	-1.97241	-0.91647	0.361313	-0.73552	1.05409	-2.14084		2.17931	2.31247	1.74291	4.20692	2.31398	0.340176	-0.62399	-0.85292	1.03176	1.46335	1.07477	0.468242	1.89675	0.18645	0.146333	2.14612	1.69007	1.48384	2.16038	-0.47308		7.63923	4.26977	15.9811	4.44232	20.0202	4.63694	4.94219
	-0.64271	-0.24159	0.001352	-2.2037	-1.68618	0.022225	2.39921	-0.4786	0.547819	0.737342	-1.40082	0.001956	-0.76391	-0.84342	-1.19439	-1.08434	0.419317	-1.04731	0.823627	-1.92894		2.26988	2.22653	1.61238	3.9592	2.39961	0.600025	-0.63837	-0.79423	1.15392	1.64012	0.907372	0.437492	2.19766	0.053719	0.345982	2.07619	1.8606	1.53298	2.0469	-0.58718		7.62473	4.2399	15.3995	4.00928	19.925	4.42645	4.96801
	-0.84814	-0.09019	-0.25737	-2.37337	-1.351	0.143651	2.11593	-0.86153	0.507558	0.868421	-1.32187	0.00187	-1.07598	-0.82523	-0.27942	-1.36512	0.516064	-1.43715	0.540415	-1.50453		2.25184	1.91246	1.59594	3.73759	2.47061	0.800224	-0.49595	-0.81778	1.20477	1.72453	0.818825	0.429713	2.53205	-0.02939	0.455875	1.81476	2.15555	1.56982	1.96554	-0.83456		7.69541	4.19541	14.8351	3.63036	19.8865	4.19259	4.94106
	-0.72474	0.079697	-0.18126	-2.30987	-1.11652	0.318749	2.04837	-1.24492	0.467775	1.06457	-1.26927	0.021076	-1.35171	-0.62434	0.361633	-1.16877	0.554705	-1.57382	0.204038	-0.88939		2.22451	1.55514	1.661	3.76358	2.58483	1.10015	-0.38238	-0.88244	1.22482	1.74755	0.661288	0.398785	2.79947	-0.09569	0.535542	1.51844	2.51269	1.50815	1.77085	-1.18644		7.75881	4.16552	14.2706	3.2782	19.9612	3.94705	4.80853
	-0.45774	0.212162	-0.04419	-2.03491	-0.81491	0.507346	2.03513	-1.49445	0.627893	1.19565	-1.08551	-0.07546	-1.35179	-0.22334	0.796424	-0.55273	0.399709	-1.53488	-0.0969	-0.44374		2.16083	1.31222	1.69346	3.8809	2.74159	1.50026	-0.31124	-0.95284	1.12311	1.74748	0.552788	0.414149	2.96679	-0.19542	0.595451	1.39659	2.9161	1.52035	1.8353	-1.46216		7.8506	4.19478	13.7404	3.0614	20.2431	3.73656	4.63672
	-0.33482	0.344177	0.077273	-1.75994	-0.53008	0.722939	1.99456	-1.41778	0.447525	1.23929	-0.95384	-0.22943	-1.35187	0.415174	0.979119	-0.0483	0.128991	-1.47644	-0.18516	-0.2106		2.04286	1.15512	1.70962	4.01096	2.8558	1.82021	-0.04088	-0.98814	1.0112	1.8013	0.53323	0.414086	2.89966	-0.20379	0.67511	1.3441	3.07147	1.5695	2.20843	-1.6429		8.01337	4.19446	13.5515	2.96607	20.7322	3.63092	4.63616
	-0.17024	0.514514	0.274916	-1.46328	-0.36233	0.992527	1.91349	-1.51381	0.28675	1.2392	-0.76943	-0.38386	-1.26007	0.743526	1.02485	0.456139	-0.21918	-1.47652	-0.23841	-0.14694		1.89764	1.14071	1.8069	4.12828	2.99827	1.82005	0.272241	-1.08203	0.94999	1.67828	0.503575	0.367726	2.71571	-0.14573	0.655032	1.41332	3.13354	1.55709	2.53282	-1.77604		8.14774	4.17937	13.9438	2.89814	21.1651	3.72388	4.67519
	0.179091	0.533365	0.518268	-1.33668	-0.42953	1.31611	1.96744	-1.53308	0.306746	1.26096	-0.71683	-0.75004	-0.92979	0.670811	0.750282	0.932505	-0.52863	-1.49612	-0.11486	-0.18954		1.67064	1.06907	2.00237	4.23224	3.19824	1.61949	0.329127	-1.20516	0.83809	1.52446	0.503495	0.352224	2.43126	-0.09598	0.585199	1.62253	3.28853	1.58161	2.59766	-1.82372		8.19002	4.17905	14.5239	3.03259	21.4093	3.82825	4.77988
	0.487273	0.419666	0.822565	-1.33677	-0.6306	1.66637	2.11558	-1.26453	0.447256	1.26086	-1.03324	-1.11623	-0.39779	0.652459	0.361138	1.29727	-0.6638	-1.47668	-0.02632	-0.29538		1.48908	1.08325	1.92072	4.21908	3.24065	1.2992	0.300503	-1.24633	0.715752	1.50131	0.463991	0.336729	1.92911	-0.07133	0.495124	1.88367	3.21066	1.56919	2.56503	-1.73812		8.17553	4.19351	15.0356	3.09968	21.5217	3.9212	5.04294
	0.754273	0.098125	0.929152	-1.40046	-0.91556	1.93596	2.21003	-0.91969	0.506945	1.2389	-1.37539	-1.42454	0.061133	0.634107	0.269365	1.49295	-0.85752	-1.47677	-0.02639	-0.63547		1.29843	1.09744	1.77427	4.12794	3.1837	0.779008	0.385568	-1.21701	0.542729	1.55512	0.650926	0.382963	1.31013	-0.0631	0.445289	2.23203	2.94656	1.61834	2.58114	-1.53849		8.09716	4.15625	15.6499	3.15325	21.4643	4.0606	5.25321
	1.02176	-0.07192	1.00527	-1.37935	-1.26767	2.09756	2.30416	-0.74753	0.526941	1.28253	-1.6121	-1.5978	0.189696	0.615755	0.29218	1.52089	-1.18633	-1.41832	-0.04419	-0.80506		1.18046	1.05441	1.59484	4.02345	3.11213	0.098501	0.428201	-1.16433	0.328956	1.62414	0.965758	0.375178	0.758132	-0.05487	0.345223	2.49316	2.62025	1.58129	2.45104	-1.34862		7.93395	4.1855	16.4524	3.22003	21.1241	4.2701	5.3846
	1.22701	-0.28029	1.20291	-1.23107	-1.7037	2.17849	2.35811	-0.72843	0.76788	1.26057	-1.82308	-1.67506	0.336198	0.506051	0.383749	1.54886	-1.20577	-1.45743	-0.13288	-0.86888		1.117	0.854406	1.30168	3.82794	3.14058	-0.48228	0.371071	-1.14089	0.1763	1.71625	1.23155	0.321101	0.456948	-0.10456	0.185397	2.68451	2.51164	1.43344	2.09427	-1.17756		7.69978	4.29587	17.0326	3.20591	20.6334	4.46791	5.46291
	1.22692	-0.62077	1.21808	-1.12518	-1.98868	2.16493	2.43907	-0.53663	0.807961	1.17302	-1.87591	-1.71372	0.446396	0.633863	0.497691	1.35292	-1.1284	-1.24337	-0.27431	-0.86898		1.0715	0.582897	1.10633	3.63241	3.11188	-0.92232	0.427968	-1.04709	0.105148	1.94689	1.50695	0.336465	0.306487	-0.2539	0.085569	2.64947	2.43375	1.2982	1.81796	-1.0634		7.50092	4.28817	17.0827	3.16505	20.2555	4.42097	5.52833
	1.10333	-0.90444	1.1266	-0.89261	-2.20653	1.98971	2.49302	-0.3453	0.546758	0.911106	-1.92875	-1.50159	0.409559	0.943944	0.886646	0.959843	-1.24467	-0.95125	-0.41617	-0.80532		1.11685	0.32568	0.910981	3.463	2.98313	-1.24263	0.484854	-0.90629	0.155751	2.17734	1.72346	0.351834	0.323084	-0.45307	0.075489	2.42293	2.16965	1.126	1.78572	-0.99706		7.37303	4.20655	16.9113	3.02913	20.1603	4.44356	5.52776
	1.14441	-0.92346	0.989768	-0.59644	-2.25695	1.69301	2.43895	-0.34538	0.306133	0.604928	-1.74436	-1.36708	0.391099	0.998674	1.32144	0.763908	-1.53475	-0.67819	-0.41625	-0.72042		1.18924	0.068472	0.991948	3.39765	3.01159	-1.32294	0.45623	-0.80075	0.247352	2.27714	1.92988	0.367203	0.573753	-0.62732	0.105395	2.21384	2.06068	0.990755	1.81769	-1.04452		7.23096	4.16206	16.8251	2.94734	20.084	4.55987	5.32957
	1.00072	-0.7157	0.883046	-0.29976	-2.17311	1.4098	2.31738	-0.49897	0.225701	0.124888	-1.37607	-1.38646	0.482905	0.88897	1.34425	0.4831	-1.63165	-0.58118	-0.29227	-0.44477		1.20733	-0.13154	1.00812	3.3062	3.01147	-1.3231	0.370583	-0.7422	0.49152	2.31556	1.92979	0.351702	0.774181	-0.81798	0.075318	1.93497	2.07609	0.793647	1.85004	-1.13028		7.15985	4.10262	16.5681	2.83881	20.0266	4.65255	5.28942
	0.774214	-0.64004	0.852505	-0.10959	-2.03892	1.24808	2.14211	-0.55616	0.18544	-0.18129	-0.87602	-1.48255	0.849941	0.797549	1.25248	0.034551	-1.61238	-0.56176	-0.23919	-0.27487		1.26176	-0.26037	1.00798	3.18897	3.02564	-1.10335	0.328045	-0.70113	0.816935	2.31549	1.86095	0.382503	0.857766	-0.95092	0.134981	1.55142	2.07596	0.658395	2.0286	-1.17796		7.15244	3.91786	15.9352	2.63553	20.1579	4.60561	5.4337
	0.568794	-0.64013	0.624253	-0.04609	-1.78766	1.09987	1.98035	-0.36483	0.125093	-0.35577	-0.42868	-1.61769	1.14346	0.760927	1.0696	-0.55434	-1.88309	-0.28915	-0.15108	0.000778		1.37958	-0.30339	1.17084	3.18886	3.01123	-0.80342	0.185394	-0.67782	1.05067	2.29234	1.88058	0.413305	0.891123	-0.91777	0.25488	1.15042	1.92071	0.645982	2.48257	-1.2635		7.15215	3.62224	15.3194	2.51313	20.421	4.42988	5.60469
	0.445203	-0.41298	0.56324	0.059803	-1.60351	0.978325	1.81827	-0.19222	0.225432	-0.74888	-0.21793	-1.79141	1.21646	0.797386	0.772108	-0.83448	-2.03763	-0.28923	0.008356	0.403924		1.48831	-0.26062	1.26812	3.30587	2.91141	-0.36323	-0.02819	-0.74822	1.18302	2.18471	1.8115	0.374655	0.941215	-0.68553	0.424533	1.01112	1.82727	0.584313	2.85569	-1.25406		7.05974	3.42271	15.0283	2.48549	20.6089	4.21966	5.74898
	0.342685	-0.03524	0.563172	0.292373	-1.25155	0.924271	1.76452	-0.116	0.666749	-1.03267	0.09762	-2.1383	1.34502	0.852116	0.382948	-0.72233	-1.99943	-0.28932	0.061443	0.658321		1.64247	-0.13202	1.23537	3.50117	2.81123	0.256805	-0.08533	-0.86562	1.26419	2.08478	1.65397	0.336011	0.823849	-0.37065	0.504193	0.993522	1.96709	0.473687	3.19632	-1.21606		6.87508	3.25257	14.8227	2.47138	20.7209	3.91572	5.88038
	0.19851	0.097224	0.593577	0.503746	-1.06742	1.08619	1.60244	-0.19238	1.10807	-1.18581	0.518602	-2.29227	1.27143	1.05258	0.061995	-0.63823	-1.74779	-0.13332	-0.00952	0.785741		1.86931	-0.11783	1.05632	3.68373	2.65424	0.696994	-0.05693	-0.96539	1.38611	2.05393	1.58489	0.289835	0.556159	-0.08858	0.564101	1.06316	2.02916	0.412018	3.47198	-1.02619		6.6764	2.97172	14.6851	2.38991	20.9089	3.577	6.07745
	0.260168	-0.05435	0.684927	0.694427	-0.98358	1.23429	1.45419	-0.09698	1.32844	-1.07659	0.913226	-2.17659	0.959373	1.27174	-0.07507	-0.61029	-1.53534	0.139282	-0.06277	0.743147		2.1777	-0.21807	0.860976	3.82683	2.71129	1.17724	0.014205	-1.02991	1.4064	2.02308	1.54562	0.243469	0.489021	0.184974	0.693761	1.11493	2.1375	0.387292	3.58516	-0.82657		6.42802	2.72046	14.6844	2.42994	21.1908	3.34315	6.14256
	0.321826	-0.2244	0.715343	0.800318	-1.05079	1.23423	1.35961	0.114	1.42878	-1.09854	0.992182	-1.9842	0.684063	1.41739	-0.16684	-0.38654	-1.24543	0.373325	0.149395	0.658052		2.43158	-0.24679	0.844531	3.99604	2.76799	1.31687	0.028342	-1.02996	1.46743	1.99223	1.30924	0.197109	0.572619	0.450233	0.813652	1.18458	2.27732	0.362562	3.43921	-0.66503		6.18674	2.52814	14.8718	2.48318	21.2089	3.28424	6.18158
	0.36241	-0.03558	0.791094	0.884508	-1.21829	1.32866	1.23836	-0.15472	1.34836	-1.14236	1.20293	-1.81066	0.610469	1.5452	-0.25862	0.033695	-0.76188	0.373238	0.574224	0.403466		2.5587	-0.1897	0.779196	4.04811	2.71105	1.05669	0.227433	-0.98316	1.60973	1.96157	0.974528	0.235627	0.656217	0.574525	0.923315	1.324	2.47897	0.338124	3.01708	-0.54134		6.02338	2.40234	15.1615	2.41526	21.0759	3.31878	6.11504
	0.444651	-0.0546	0.836736	0.884429	-1.33584	1.44977	1.0766	-0.80628	1.26793	-0.74945	1.36035	-1.73403	0.775787	1.58166	-0.30455	0.370389	-0.39452	0.489752	0.839555	-0.12737		2.69468	-0.17553	0.713862	4.02191	2.78205	0.496408	0.369501	-0.90684	1.79277	1.96901	0.826847	0.312536	0.672814	0.582755	0.933231	1.32385	2.57213	0.399294	2.49785	-0.47501		5.90968	2.27655	15.2801	2.347	21.0373	3.59837	5.96963
	0.547476	-0.31933	0.91285	0.609275	-1.68795	1.55769	0.779816	-1.40028	0.967033	-0.22536	1.20271	-1.54119	0.794083	1.56332	-0.4187	0.370263	-0.06589	0.665263	1.03442	-0.46696		2.67644	-0.14704	0.811518	3.86554	3.03885	-0.30431	0.369384	-0.81892	1.88436	1.89217	0.797199	0.366485	0.705773	0.541168	1.05289	1.21903	2.49425	0.55896	1.86492	-0.43701		5.8597	2.22467	15.4162	2.29229	20.7727	3.95946	5.70544
	0.567983	-0.52726	0.928018	0.312924	-1.82189	1.40916	0.631235	-1.80285	0.666136	0.123831	0.833584	-1.44527	0.830756	1.43534	-0.55629	0.314002	0.088477	0.567636	1.29975	-0.59455		2.51304	0.009818	0.990299	3.69611	3.32423	-0.86505	0.355014	-0.7075	1.90465	1.76145	0.698789	0.443578	0.822864	0.582619	1.19254	1.04483	2.40081	0.669668	1.32944	-0.51325		5.92328	2.23174	15.5011	2.30525	20.4892	4.28549	5.50725
	0.567891	-0.43267	0.790822	0.016572	-2.02294	1.28794	0.658179	-2.33929	0.686132	0.429293	0.149414	-1.38748	1.14266	1.38045	-0.64807	0.397413	0.204573	0.255839	1.54737	-0.74289		2.29513	0.252479	1.20207	3.64381	3.40987	-1.28507	0.198439	-0.60195	1.91475	1.62303	0.71842	0.497344	0.822715	0.599152	1.27245	0.922555	2.30776	0.804709	1.10226	-0.68447		6.05765	2.27561	15.6368	2.1155	20.2812	4.56508	5.32226
	0.629549	-0.24383	0.653989	-0.06831	-2.15728	1.38204	0.712126	-3.06759	0.706128	0.625441	-0.45631	-1.38757	1.28916	1.41691	-0.57941	0.285704	0.320683	-0.11449	1.49413	-0.63724		2.01384	0.423982	1.12042	3.57847	3.39545	-1.2652	0.070381	-0.5669	1.82298	1.5308	0.944551	0.528145	0.738843	0.516046	1.3721	0.85262	2.33836	0.878484	1.06963	-0.93163		6.22734	2.34181	15.8242	1.9799	20.2427	4.63439	5.03168
	0.58829	-0.33859	0.577739	-0.02601	-2.17413	1.44948	0.887269	-3.56565	0.84616	0.843972	-1.45677	-1.38765	1.25232	1.21629	-0.46493	0.032964	0.301233	-0.56286	1.17547	-0.59482		1.74164	0.495023	1.07139	3.51311	3.49504	-0.68522	-0.1578	-0.57282	1.64996	1.44608	1.21033	0.504928	0.65537	0.41653	1.42202	0.730768	2.22974	0.841441	1.15072	-1.08381		6.39721	2.40045	16.0797	1.97932	20.1852	4.80912	4.7807
	0.464699	-0.43291	0.440918	0.016288	-2.25812	1.5574	1.18394	-3.56573	0.966584	0.909463	-2.1673	-1.31055	0.977026	0.960855	-0.35099	-0.44365	0.281783	-1.03028	0.909982	-0.23417		1.48739	0.566414	1.00605	3.42198	3.53779	0.234903	-0.30011	-0.57874	1.4973	1.30766	1.32828	0.528013	0.571485	0.275488	1.44192	0.503815	2.10522	0.743127	1.29641	-1.24551		6.70175	2.48884	16.5059	1.93813	20.0523	4.91348	4.5957
	0.321014	-0.24408	0.258013	0.227661	-2.30854	1.67851	1.57479	-3.54709	1.02675	0.712616	-2.56216	-1.23347	0.756849	0.704987	-0.16775	-0.61152	0.165514	-1.53719	0.839015	0.126475		1.34217	0.494789	0.875894	3.35663	3.36651	1.11545	-0.30023	-0.5904	1.50741	1.2616	1.34791	0.52795	0.554601	0.159364	1.3321	0.451742	2.08954	0.6199	1.52333	-1.41673		7.09112	2.53269	17.0689	1.9511	20.0137	5.01812	4.51595
	0.135673	-0.07375	0.227835	0.439539	-2.45926	1.9211	1.92546	-3.58509	1.22706	0.538136	-2.87857	-1.11826	0.609745	0.650529	-0.07618	-0.63971	0.107336	-1.75143	0.803491	0.402628		1.26962	0.466057	0.745359	3.35652	3.15234	1.81565	-0.27185	-0.67269	1.53788	1.28462	1.32811	0.512449	0.504211	-0.0398	1.22203	0.364367	2.13605	0.423085	1.6369	-1.56891		7.43826	2.5915	17.82	1.90992	20.1451	5.00593	4.31776
	-0.21384	-0.03641	0.379768	0.650928	-2.47612	2.04252	2.0736	-3.56599	1.02659	0.210095	-2.98348	-1.07976	0.279301	0.613906	-0.07628	-0.86438	-0.06656	-1.67394	0.608891	0.720774		1.21503	0.409074	0.663712	3.17405	2.89529	2.27538	-0.14402	-0.78995	1.58849	1.36904	1.20015	0.512386	0.453833	-0.18914	1.1222	0.242092	2.12038	0.238583	1.45845	-1.60707		7.77811	2.64294	18.3831	1.9364	20.2386	4.88862	4.15916
	-0.5222	0.039247	0.501229	0.672031	-2.40907	2.04246	2.11404	-3.41303	0.865812	-0.16115	-3.03631	-1.07984	-0.0879	0.394593	-0.28264	-0.92065	-0.12474	-1.4399	0.573367	0.67818		1.29651	0.251638	0.79398	2.97854	2.68113	2.19554	0.012646	-0.91321	1.73103	1.44575	1.0426	0.49689	0.470443	-0.19752	1.00237	0.20705	1.90292	0.152289	1.23127	-1.45505		8.06846	2.71636	18.9118	1.9629	20.3506	4.86476	3.98735
	-0.58402	0.190648	0.410105	0.481161	-2.47627	1.97492	2.08698	-3.06819	0.665344	-0.51053	-2.66804	-1.21452	-0.47304	0.376676	-0.5572	-0.92077	0.107077	-0.99168	0.591024	0.571836		1.39637	0.023024	0.777547	2.99147	2.49522	1.65482	0.225981	-0.96025	2.00551	1.52264	0.904541	0.512254	0.537281	-0.16437	0.9423	0.329026	1.82504	0.139876	0.98744	-1.35063		8.35155	2.77499	19.2529	1.94879	20.6892	4.66594	3.77596
	-0.56353	0.341599	0.288146	0.33319	-2.64376	1.7862	1.89821	-2.83847	0.324276	-0.83805	-2.72088	-1.17602	-0.56501	0.376594	-0.80885	-0.78056	0.339355	-0.62199	0.590944	0.253499		1.44172	-0.17698	0.793702	3.13458	2.3668	0.994369	0.453579	-0.98968	2.19874	1.68402	0.766716	0.465894	0.486903	-0.05669	0.962207	0.520378	1.87156	0.189021	0.711521	-1.22695		8.5356	2.73051	19.3548	1.81286	21.1598	4.45545	3.55137
	-0.60479	0.228365	0.075131	0.078729	-2.64383	1.58367	1.69595	-2.5891	0.143415	-1.05626	-2.85278	-1.09939	-0.58347	0.449159	-0.94646	-0.78066	0.53246	-0.23233	0.502255	-0.25609		1.46869	-0.22	0.858769	3.32987	2.29522	0.333914	0.595657	-1.06595	2.22921	1.78382	0.766628	0.458115	0.419778	0.02628	1.07187	0.468305	1.88698	0.16429	0.484337	-1.02755		8.69127	2.64167	19.0636	1.62312	21.8377	4.2102	3.32678
	-0.5843	0.379315	-0.24454	-0.19643	-2.62713	1.35445	1.60137	-2.14878	-0.09722	-1.2094	-2.74747	-0.98372	-0.63868	0.35816	-1.03823	-1.11694	0.571101	0.079297	0.343098	-0.68015		1.4686	-0.29163	0.874936	3.34281	2.13823	-0.38667	0.666797	-1.10698	2.32057	1.78375	0.914148	0.473478	0.486616	0.125654	1.18153	0.415817	1.91794	0.262691	0.370861	-0.87531		8.88226	2.53048	18.3794	1.55487	22.1951	4.11624	3.19425
	-0.3173	0.624944	-0.7162	-0.51397	-2.56047	1.20623	1.57432	-1.57368	-0.1174	-1.18763	-2.43192	-0.9645	-0.73064	0.175374	-1.10709	-1.11706	0.706099	0.196275	0.360741	-0.93524		1.52304	-0.29175	0.82589	3.49897	2.15239	-0.98701	0.695187	-1.10703	2.46286	1.7606	1.10109	0.473415	0.469732	0.249946	1.28143	0.502491	1.91782	0.262585	0.484059	-0.79945		9.05212	2.3973	17.7294	1.56782	22.4959	4.12743	3.03565
	-0.00864	0.776345	-1.14216	-0.74673	-2.59411	1.01751	1.57426	-1.0758	-0.0974	-0.99095	-2.06303	-0.90671	-0.65721	0.10221	-0.96968	-1.03365	0.570928	0.176677	0.236607	-0.89284		1.52297	-0.16315	0.727955	3.7334	2.25198	-1.08736	0.752084	-1.07197	2.48315	1.65298	1.20941	0.519643	0.302524	0.249878	1.30134	0.467864	2.01097	0.200917	0.597633	-0.79953		9.23601	2.15342	16.9772	1.56725	22.891	4.17366	2.9559
	0.237777	0.984102	-1.29459	-0.78922	-2.3928	0.936464	1.5877	-0.78852	0.083293	-0.68549	-1.95834	-0.73362	-0.41838	-0.15322	-0.71824	-0.78116	0.1453	0.079036	0.112895	-0.85043		1.58648	0.136714	0.744122	3.82463	2.30903	-0.98735	0.709197	-1.11887	2.27956	1.52225	1.25838	0.488715	0.051569	0.258108	1.23127	0.258358	2.18152	0.139248	0.759568	-0.74249		9.3633	1.86518	16.2245	1.49932	22.9842	4.26633	2.98173
	0.443028	1.17337	-1.21848	-0.74691	-1.85663	0.963401	1.60114	-0.53916	0.464353	-0.44561	-1.58943	-0.73371	-0.27188	-0.4452	-0.39749	-0.52934	-0.28033	-0.01814	0.095094	-0.82928		1.68613	0.407989	0.776577	3.70709	2.40895	-0.88781	0.580799	-1.18354	2.17785	1.34536	1.44532	0.465503	-0.08254	0.208217	1.22118	0.119052	2.29024	0.040939	1.06771	-0.76161		9.42686	1.62131	15.6429	1.51195	22.9272	4.33592	2.98117
	0.812945	1.58942	-1.05131	-0.57793	-1.37081	1.04433	1.5609	-0.34782	0.724899	-0.16201	-1.24752	-0.67592	-0.07025	-0.82851	-0.3523	-0.27685	-0.6285	-0.03774	-0.08221	-0.74437		1.7224	0.607744	0.743843	3.56376	2.55142	-0.56737	0.509744	-1.14835	2.13701	1.16847	1.50437	0.457718	-0.41722	0.166828	1.17135	0.18828	2.49188	0.040834	1.29462	-0.83786		9.41236	1.40699	15.4373	1.53844	22.6621	4.53374	2.98061
	1.32696	1.74037	-0.8533	-0.53563	-0.91815	1.17894	1.39881	-0.30953	0.724809	0.100244	-1.16856	-0.81059	0.076694	-1.08394	-0.19196	0.059174	-0.72494	-0.13537	-0.38313	-0.89322		1.7314	0.778907	0.743709	3.66803	2.87967	0.012595	0.523881	-1.13665	1.97417	1.05314	1.3764	0.403826	-0.8185	0.191665	1.06128	0.257916	2.69353	0.028416	1.45694	-0.79033		9.30578	1.15571	15.3511	1.42991	22.5107	4.66146	3.13809
	1.69688	1.68348	-0.47319	-0.34495	-0.63331	1.42153	1.29106	-0.4823	0.744805	0.405706	-1.14232	-0.81068	0.388596	-1.15711	0.288667	0.143253	-0.66694	-0.17448	-0.75495	-1.3178		1.58618	0.921807	0.743564	3.69402	3.15077	0.672722	0.452497	-1.1367	1.68933	0.922424	1.15972	0.411479	-1.00286	0.174989	0.961449	0.136057	2.87963	0.163461	1.47305	-0.75233		9.19208	0.919229	15.4188	1.22663	22.34	4.8476	3.37475
	1.84038	1.66448	-0.01689	-0.04879	-0.3317	1.73162	1.18298	-0.48238	0.864751	0.601854	-1.06399	-0.75335	0.700499	-1.12065	0.517198	0.11508	-0.47383	-0.15505	-0.93183	-1.76312		1.3501	0.878774	0.792331	3.69391	3.42187	1.17302	0.295922	-1.16024	1.59756	0.830184	0.854581	0.365113	-1.08634	0.26606	0.911375	0.135915	2.97279	0.335733	1.45666	-0.84762		9.06419	0.830212	15.7256	1.17192	22.0188	4.99896	3.50616
	1.84029	1.57016	0.333118	0.247376	-0.16434	1.92021	1.03472	-0.36734	0.945004	0.55803	-0.66874	-0.69555	0.883756	-0.81057	0.79211	-0.19313	-0.22265	-0.05758	-1.02052	-1.93321		1.03247	0.721338	0.775885	3.71958	3.66437	1.75299	0.224538	-1.11918	1.68915	0.699468	0.667477	0.36505	-1.01989	0.390352	0.911285	0.222582	2.81753	0.396898	1.48902	-1.04717		8.92922	0.859459	16.1859	1.17134	21.7164	5.115	3.59765
	1.81961	1.41859	0.546008	0.353268	-0.2815	2.05482	0.953663	-0.30986	0.744536	0.601658	-0.30048	-0.61845	1.04909	-0.40913	0.906051	-0.47394	0.183437	0.136973	-1.07376	-1.9333		0.71484	0.62145	0.710551	3.81081	3.76396	2.23325	0.124648	-1.07237	1.76014	0.545664	0.352477	0.357271	-0.81906	0.547859	0.751467	0.204986	2.56898	0.544545	1.47264	-1.17102		8.85084	0.95524	16.5612	1.15722	21.4518	5.21964	3.8871
	1.65534	1.04025	0.698304	0.416765	-0.4494	2.10875	0.940101	-0.2332	0.503433	0.689029	0.067791	-0.54137	1.21397	0.028843	1.18096	-0.61373	0.608892	0.253952	-0.94979	-1.86965		0.469888	0.549814	0.661517	3.91508	3.82101	2.53316	-0.03193	-1.0313	1.81099	0.499417	0.086528	0.303373	-0.35109	0.730271	0.601648	0.100574	2.10272	0.741153	1.52085	-1.2756		8.86473	1.11718	16.7653	1.17018	21.055	5.1841	4.24253
	1.24408	0.756578	0.88071	0.628138	-0.6169	2.04152	0.980547	0.092456	0.643943	0.863834	0.252198	-0.23323	1.50793	0.338925	1.38658	-0.41805	0.782618	0.351419	-0.63129	-1.61525		0.261068	0.392719	0.645459	3.82364	3.74942	2.77297	-0.23125	-0.94925	1.87202	0.491658	-0.14	0.326274	0.067045	0.854563	0.551566	0.082985	1.6213	0.802318	1.52071	-1.39922		8.92831	1.42695	17.055	1.25082	20.6398	5.12519	4.4264
	0.791642	0.51078	0.895879	0.54327	-0.70089	1.93347	1.00749	0.475673	0.704111	0.863736	-0.11693	0.017028	1.72794	0.466315	1.06617	-0.10942	0.705076	0.506955	-0.25963	-1.16961		0.242823	0.220981	0.596425	3.78438	3.56384	2.77281	-0.30264	-0.8672	2.01432	0.476386	-0.25812	0.333927	0.367955	1.0783	0.491494	0.169652	1.21761	0.679379	1.6343	-1.45642		8.99881	1.73656	17.0543	1.41233	20.3936	4.9147	4.54429
	0.586207	-0.00012	0.819629	0.289313	-0.6674	1.70426	1.00743	0.609446	0.4233	0.863639	-0.8011	0.190577	1.9112	0.484504	0.814516	0.142397	0.531177	0.584911	0.005706	-0.70271		0.360634	0.27806	0.46589	3.71903	3.24964	2.6524	-0.30276	-0.7734	1.97349	0.522311	-0.17936	0.418736	0.752188	1.24411	0.451657	0.082686	0.953135	0.53182	1.79661	-1.38034		9.05528	1.95781	16.6267	1.38469	19.9784	4.72757	4.74136
	0.544964	-0.60524	0.789088	0.035356	-0.58356	1.50205	1.02087	0.628548	-0.13871	1.05979	-1.53861	0.479422	2.0949	0.411341	0.631088	0.478422	0.26046	0.60435	0.200161	-0.51206		0.487754	0.434921	0.30313	3.69314	2.964	2.55253	-0.33139	-0.74996	1.87177	0.668294	-0.14987	0.541947	0.886027	1.36029	0.471564	0.012758	0.735683	0.544027	1.79648	-1.25688		9.13289	2.11253	15.9767	1.37058	19.7133	4.61053	4.93874
	0.586039	-1.07782	0.743673	-0.13432	-0.48333	1.27284	0.966804	0.686041	-0.31909	1.21273	-2.09099	0.729682	2.16789	0.429529	0.562232	0.758979	-0.26199	0.467686	0.217804	-0.36341		0.578317	0.720498	0.107394	3.64083	2.77842	2.67211	-0.38852	-0.72651	1.69874	0.829668	-0.14034	0.696017	0.869143	1.46798	0.611222	0.15218	0.533775	0.470046	1.58514	-1.13342		9.13258	2.27448	15.2582	1.6133	19.5619	4.46985	4.88539
	0.750123	-1.32405	0.773715	-0.38827	-0.31557	1.1243	0.912736	0.570827	-0.4397	1.38701	-2.56493	0.729596	1.96609	0.612153	0.516294	0.786943	-0.84205	0.233933	0.288613	-0.194		0.659787	1.03467	-0.13685	3.48415	2.57856	2.97202	-0.47383	-0.73243	1.55627	0.906379	-0.12071	0.903922	0.751764	1.58396	0.75088	0.343526	0.502542	0.260918	1.42294	-1.029		9.03308	2.38486	14.5231	1.97752	19.6739	4.49272	4.6872
	1.14062	-1.7024	0.758774	-0.64273	-0.13144	0.976076	0.737482	0.034393	-0.80085	1.53996	-2.4866	0.594461	1.61727	0.830882	0.562028	0.449999	-1.24831	0.01969	0.270812	-0.17284		0.759651	1.49152	-0.38112	3.44521	2.39297	3.07205	-0.58797	-0.77361	1.53582	0.944797	-0.01237	1.058	0.718133	1.74147	0.880531	0.360823	0.533508	0.186941	1.34158	-1.02908		8.89101	2.36993	13.7533	2.34206	19.9185	4.60903	4.51508
	1.55171	-2.02394	0.865009	-0.55804	0.170171	0.719866	0.494709	-0.46412	-1.10175	1.84542	-1.56544	0.498385	1.34197	1.21405	0.950983	-0.08275	-1.42221	-0.29257	0.023045	-0.42743		0.759577	1.8915	-0.60906	3.32766	2.42144	3.39201	-0.7588	-0.844	1.52554	1.05999	0.135139	1.15806	0.601166	1.76631	1.02019	0.343234	0.58003	0.309963	1.17936	-1.07654		8.71344	2.36224	13.2573	2.67921	20.0116	4.84162	4.36967
	1.75745	-1.92935	1.03254	-0.32497	0.270792	0.477155	0.265438	-0.86624	-1.20225	2.10717	-0.48614	0.459713	1.15855	1.56067	1.31702	-0.41903	-1.48039	-0.3117	-0.26017	-0.78826		0.704984	2.10557	-0.7396	3.15825	2.50672	3.81214	-0.92962	-0.89678	1.60671	1.12149	0.15477	1.18114	0.433547	1.78285	1.17008	0.447763	0.502149	0.494254	0.91969	-1.10518		8.53604	2.31757	13.1368	3.21938	20.3879	5.00466	4.22426
	1.71619	-1.68372	1.06258	-0.15599	0.304282	0.315434	0.170865	-1.38394	-1.122	2.28198	0.251159	0.209281	1.08495	1.72459	1.27108	-0.86758	-1.46111	-0.25372	-0.61427	-1.1491		0.713995	2.16266	-0.59304	2.98883	2.60665	4.15214	-1.14354	-0.8441	1.627	1.11374	0.125122	1.12706	0.31658	1.8324	1.24974	0.447614	0.657512	0.629299	0.757102	-1.06718		8.41526	2.18438	13.1361	3.80016	20.7453	5.05061	4.13132
	1.67493	-1.53232	1.03241	0.0766	0.454851	0.274879	0.224812	-1.84408	-1.26269	2.36933	0.593067	-0.0802	1.06649	1.65187	1.13402	-1.17579	-1.24866	-0.2343	-0.82659	-1.44619		0.777511	1.86254	-0.30016	2.97566	2.62083	4.41199	-1.25735	-0.78555	1.64729	1.0521	0.105323	1.06545	0.266189	1.89876	1.29965	0.151297	1.06093	0.764633	0.691975	-0.97228		8.37237	2.03642	13.3749	4.1373	21.065	5.15525	4.13076
	1.44842	-1.45666	0.879973	0.521142	0.555472	0.26133	0.13056	-2.11234	-1.38281	2.12874	0.88226	-0.1377	1.17668	1.396	0.927673	-1.37239	-1.07447	-0.11732	-1.02161	-1.78577		0.795607	1.50522	-0.07249	3.18401	2.67787	4.43185	-1.34299	-0.76798	1.68795	0.913686	0.124953	1.01909	0.199064	1.9236	1.33956	-0.21481	1.43362	0.838111	0.611002	-0.8393		8.40755	1.87366	13.8694	4.20441	21.2718	5.10803	4.15659
	1.243	-1.22997	0.651722	0.923291	0.622527	0.288267	0.197687	-2.05487	-1.3829	1.60498	0.671906	-0.17637	1.41507	1.17711	0.538513	-1.42865	-0.99756	-0.05886	-1.19848	-2.01962		0.750106	1.10533	0.122591	3.36626	2.74887	4.59199	-1.38586	-0.71516	1.60637	0.767577	0.055876	0.995879	0.015109	1.8571	1.26949	-0.42432	1.58862	0.862631	0.49715	-0.67776		8.46386	1.70369	14.4667	4.2309	21.3838	4.99098	4.09004
	1.14	-0.73817	0.362525	1.07158	0.471421	0.382696	0.35965	-1.93981	-1.36291	1.0151	-0.40763	-0.3308	1.52482	0.702431	-0.01053	-1.45685	-0.90083	0.077163	-1.16311	-1.89221		0.695513	0.805212	0.415473	3.58765	2.69193	4.692	-1.34323	-0.59199	1.48428	0.560077	-0.0031	1.01896	-0.15251	1.80721	1.11967	-0.73809	1.63513	0.788654	0.432023	-0.53504		8.45646	1.51138	14.9441	4.18971	21.4019	4.81554	3.97103
	0.955144	-0.20895	0.058092	0.965496	0.404216	0.598289	0.575299	-1.90152	-1.28313	0.513198	-1.48717	-0.6777	1.54311	0.392186	-0.65178	-1.59662	-0.95899	-0.03952	-1.12775	-1.5528		0.641143	0.576608	0.724644	3.82209	2.60604	4.69184	-1.30059	-0.51582	1.41288	0.298708	-0.00319	1.12674	-0.38671	1.74921	0.929846	-1.05185	1.6972	0.579527	0.448136	-0.4211		8.31454	1.44471	15.2509	4.05411	21.3822	4.81504	3.66726
	0.934469	0.207104	-0.15492	0.986599	0.404141	0.719394	0.575248	-1.4612	-1.12254	0.054501	-2.1977	-0.92813	1.48833	0.301187	-0.81177	-1.59675	-1.05544	-0.17619	-1.00419	-1.14965		0.513875	0.362306	0.838612	3.88722	2.54876	4.67163	-1.20093	-0.53936	1.43317	0.137208	0.045771	1.30396	-0.50367	1.6661	0.770028	-1.31328	1.51048	0.333754	0.626703	-0.3831		8.05198	1.53292	15.4726	3.85084	21.3059	4.98949	3.29782
	0.934377	0.698446	-0.2464	0.944109	0.23664	0.705835	0.480675	-0.98204	-0.98203	-0.36047	-2.80342	-1.12113	1.45151	0.483376	-0.92646	-1.68108	-1.19107	-0.15676	-0.75658	-0.74651		0.350474	0.304972	0.805878	3.86101	2.54864	4.47108	-1.08737	-0.59214	1.47384	0.167924	0.11468	1.45803	-0.72153	1.52506	0.580215	-1.47003	1.06014	0.210527	0.886099	-0.47839		7.76812	1.51044	15.3863	3.6337	21.1357	5.17562	3.00725
	1.16021	1.09556	-0.20076	0.816831	-0.06512	0.800264	0.494116	-0.61801	-0.76164	-0.49173	-3.40915	-1.35227	1.59801	0.738646	-0.99531	-1.6812	-1.34561	-0.0593	-0.73894	-0.30086		0.250678	0.247648	0.838333	3.73043	2.5771	4.39076	-0.95921	-0.56296	1.47375	0.313906	0.163877	1.5197	-1.00597	1.40894	0.500138	-1.48762	0.733843	0.259672	0.950562	-0.57344		7.41346	1.55446	14.8903	3.60637	20.9277	5.4783	2.6639
	1.20129	1.41693	-0.0637	0.732452	-0.40045	0.934867	0.548064	-0.48424	-0.40066	-0.42624	-3.93515	-1.62199	1.65307	1.10354	-0.9725	-1.56972	-1.40378	0.096239	-0.7213	0.165528		0.177921	0.090553	0.8708	3.54795	2.64844	4.351	-0.93082	-0.58637	1.54497	0.475281	0.262111	1.59661	-1.17318	1.40057	0.570045	-1.54011	0.74926	0.333443	1.0154	-0.62112		7.00912	1.69441	14.1548	3.71376	20.6626	5.80461	2.4393
	1.07769	1.41685	0.057763	0.859052	-0.68543	1.09679	0.548004	-0.50351	-0.05977	-0.42634	-3.85682	-1.77642	1.67136	1.57807	-0.94968	-1.45758	-1.50069	0.174195	-0.77454	0.356681		0.059947	-0.06689	0.772865	3.43073	2.71945	4.35082	-0.95945	-0.66278	1.60576	0.62877	0.252175	1.68124	-1.27381	1.43371	0.739698	-1.33132	0.950902	0.443858	1.064	-0.65929		6.75365	1.84915	13.2485	3.8888	20.4546	6.15401	2.29389
	1.30402	1.01956	0.210059	1.02854	-1.05432	1.17741	0.493936	-0.40766	0.281116	-0.4483	-3.59336	-1.58358	1.52426	1.94296	-0.72113	-1.31736	-1.44268	0.271662	-0.73918	0.441586		-0.03985	-0.03841	0.577505	3.35233	2.83366	4.49045	-1.05934	-0.70968	1.5448	0.851715	0.183339	1.71975	-1.2572	1.49177	0.999329	-1.0004	1.29249	0.738968	1.11261	-0.75435		6.73915	1.96691	12.3766	3.98297	20.2277	6.31678	2.33292
	1.7357	0.528053	0.301047	0.816469	-1.47316	1.27184	0.628573	-0.50368	0.521576	-0.53585	-3.43533	-1.27544	1.21219	2.25304	-0.83528	-1.20521	-1.36532	0.291101	-0.68608	0.420241		-0.12169	0.118784	0.316956	3.36526	2.94788	4.67062	-1.20166	-0.72736	1.49378	1.0206	0.104406	1.7274	-1.34107	1.60775	1.26873	-0.66948	1.80476	1.11997	0.966251	-0.83059		6.79563	2.01816	11.5559	4.023	20.0948	6.42141	2.42442
	2.0027	0.055041	0.361924	0.351044	-1.72496	1.35245	0.817539	-0.63761	0.742429	-0.60153	-3.06706	-0.92872	1.01039	2.41696	-0.90414	-1.17727	-1.30777	0.251992	-0.75704	0.186398		-0.17607	0.446925	0.12122	3.29992	3.00458	5.03064	-1.31581	-0.7274	1.46313	1.05902	0.104325	1.70419	-1.39106	1.74034	1.50836	-0.28622	2.33258	1.40276	0.722822	-0.83067		6.87323	2.19507	10.7861	4.17098	20.1128	6.53746	2.45025
	2.02319	-0.24756	0.407566	-0.17848	-1.70826	1.27172	0.97918	-0.67608	0.722253	-0.60163	-2.567	-0.5627	0.771835	2.3438	-0.97299	-1.20544	-1.11421	0.290927	-0.7394	0.038076		-0.23065	0.832613	0.072562	3.09136	3.07593	5.29049	-1.24466	-0.74508	1.46304	1.04356	0.064822	1.72728	-1.19064	1.88955	1.55804	0.009804	2.75192	1.68527	0.722689	-0.84027		6.97212	2.28327	10.2388	4.26515	20.3008	6.5136	2.62093
	2.08485	-0.43655	0.377025	-0.72869	-1.67476	1.21766	0.938624	-0.56103	0.441443	-0.64493	-1.75128	-0.21598	0.643109	1.99701	-1.01893	-1.23364	-0.97921	0.232307	-0.68631	-0.13202		-0.22165	1.34667	-0.00907	2.89583	3.13298	5.45015	-0.93155	-0.751	1.50371	1.0204	-0.02373	1.65023	-0.92323	1.96401	1.4982	0.375621	2.82953	1.99268	0.803772	-0.82131		7.12069	2.26817	9.81078	4.30518	20.5827	6.40824	2.80511
	2.1666	-0.49345	0.422677	-1.25821	-1.60771	1.2716	0.952066	-0.35051	0.200325	-0.62317	-1.01463	0.150053	0.514834	1.70504	-0.83569	-1.17763	-0.80502	0.23222	-0.58006	-0.25961		-0.05841	1.76062	0.039683	2.60898	3.23256	5.42994	-0.61877	-0.69819	1.63581	1.05112	-0.0041	1.49603	-0.70606	2.00546	1.36813	0.566967	2.705	2.16466	0.917358	-0.76427		7.15587	2.26786	9.51963	4.41255	20.959	6.37269	2.84414
	2.02292	-0.39885	0.559374	-1.57576	-1.42358	1.4197	0.925002	-0.25465	-0.1809	-0.53632	-0.56729	0.30385	0.642959	1.34042	-0.81287	-1.14968	-0.70829	0.193111	-0.42106	-0.3442		0.159351	1.93212	0.120662	2.41347	3.2042	5.24991	-0.23438	-0.63963	1.8596	1.07415	0.025143	1.29553	-0.57222	1.98048	1.09857	0.671496	2.5031	2.23844	0.98182	-0.65033		7.02799	2.15685	9.16046	4.69589	21.3348	6.48874	2.98843
	1.63223	-0.07748	0.681197	-1.51226	-1.18869	1.59479	0.790244	-0.17844	-0.60183	-0.36151	-0.22474	0.380935	0.991616	0.902278	-0.58434	-1.12174	-0.5152	0.387668	-0.29709	-0.30179		0.422312	1.88909	0.267231	2.32233	3.11833	4.94964	0.178162	-0.61031	2.1239	1.05099	0.07434	1.07206	-0.45554	1.83944	0.799012	0.82795	2.23899	2.13983	1.09539	-0.58377		6.9214	2.08279	8.8351	5.10072	21.6733	6.47655	3.23828
	1.3033	0.319183	0.802658	-1.0889	-1.08847	1.79721	0.668667	-0.19726	-0.88312	-0.01232	-0.14641	0.18838	1.19325	0.354966	-0.4011	-0.78571	-0.26402	0.563179	-0.20856	0.058851		0.621898	1.67478	0.576402	2.36105	3.10391	4.58928	0.576462	-0.63386	2.42918	0.989543	0.024981	0.925572	-0.30495	1.73162	0.619189	0.967378	2.05227	2.15204	1.30607	-0.54577		6.8148	2.01596	8.62907	5.47879	21.993	6.39456	3.51453
	1.15912	0.565262	1.06125	-0.60247	-1.18884	1.99932	0.574415	-0.17862	-0.96308	0.315001	-0.40948	-0.1971	1.35857	0.02645	-0.42411	-0.67357	-0.01238	0.446041	-0.06728	0.122		0.730631	1.47444	0.869284	2.62159	3.04662	4.28902	0.647612	-0.69251	2.74442	0.904821	-0.00444	0.817667	-0.40557	1.59058	0.499127	1.10638	1.75742	2.07806	1.41965	-0.59345		6.67982	1.98607	8.42346	5.84301	22.0866	6.38239	3.68521
	1.15905	0.64047	1.39602	-0.36939	-1.17212	2.12042	0.533849	-0.1787	-1.08368	0.90468	-0.83069	-0.37082	1.45038	0.026369	-0.69922	-0.78596	0.393254	0.231799	-0.06735	-0.00509		0.721465	1.23153	1.12957	2.88212	3.01792	3.92864	0.41977	-0.73955	2.98834	0.820277	-0.01438	0.848463	-0.63978	1.46615	0.429294	1.00197	1.6951	1.88124	1.452	-0.76467		6.54484	1.98575	8.37141	6.12634	22.1424	6.52178	3.82949
	1.2207	0.527236	1.51784	-0.24281	-1.13903	1.9857	0.452777	-0.15959	-1.26454	1.49384	-1.43642	-0.46691	1.63363	-0.17469	-1.1113	-0.81416	0.66426	0.173179	0.003464	-0.09018		0.594412	1.00292	1.12942	3.16876	2.93238	3.70806	0.149178	-0.83345	3.15125	0.704954	-0.11301	0.986923	-0.84048	1.33342	0.419206	0.740549	1.72607	1.83218	1.38688	-1.02157		6.43824	1.94127	8.55886	6.28786	22.1982	6.56802	4.18492
	1.32353	0.413537	1.44159	-0.2853	-1.17227	1.75649	0.493222	0.013021	-1.22446	1.93048	-1.80492	-0.56346	1.7622	-0.33877	-1.31712	-0.64585	0.741182	-0.02155	-0.03206	-0.23901		0.494399	0.874433	1.06409	3.41624	3.08914	3.58815	-0.14992	-0.92734	3.26298	0.558846	-0.18186	1.21815	-0.90761	1.28353	0.528869	0.339547	1.78776	1.79515	1.38674	-1.26873		6.36697	2.01469	8.91657	6.39556	22.2163	6.38089	4.31601
	1.38519	0.262418	1.39581	-0.43327	-1.30661	1.52727	0.452666	0.261921	-0.88357	2.32339	-2.0159	-0.83317	1.67024	-0.39366	-1.50056	-0.47824	0.799186	-0.58699	-0.10303	-0.42985		0.394596	0.945473	1.01505	3.5724	3.33165	3.48778	-0.46295	-0.92152	3.19158	0.520296	-0.20165	1.54162	-0.82402	1.34158	0.658528	-0.00912	1.91203	1.89324	1.32162	-1.47803		6.24618	2.0809	9.41156	6.51648	22.0456	6.20544	4.19699
	1.48752	0.035105	1.30434	-0.62414	-1.34025	1.37873	0.263901	0.568386	-0.42217	2.30143	-2.22625	-0.73725	1.67016	-0.37547	-1.61471	-0.59064	0.721645	-1.23001	-0.08538	-0.81193		0.303885	1.04547	0.721891	3.66363	3.4741	3.24764	-0.83331	-0.83947	2.87618	0.535625	-0.22144	1.796	-0.79066	1.38283	0.708431	-0.28799	2.05148	1.91777	1.11068	-1.58261		6.097	2.08059	9.94034	6.69185	21.7432	6.05308	4.07766
	1.385	-0.07814	0.969793	-0.75091	-1.27319	1.16301	0.129143	0.798556	-0.06118	1.88648	-2.25273	-0.37124	1.6517	-0.43037	-1.4091	-0.53462	0.431564	-1.40523	0.02087	-1.06652		0.303811	1.05964	0.233527	3.62437	3.58832	3.02706	-1.10391	-0.69868	2.55059	0.627734	-0.21167	1.98075	-0.80755	1.41598	0.83809	-0.6192	2.31531	1.88072	0.834752	-1.57317		6.0117	2.11705	10.6744	6.94779	21.7235	5.84259	3.93225
	1.19966	-0.00294	0.543469	-0.56072	-1.29005	1.02829	0.115581	1.04746	0.360054	1.12222	-2.27919	-0.37132	1.70675	-0.57661	-1.02014	-0.226	-0.14851	-1.23018	0.339367	-1.02412		0.430708	1.10243	-0.25484	3.62426	3.68824	2.92718	-1.21772	-0.55803	2.25555	0.750622	-0.17233	2.05014	-0.82444	1.45743	0.957982	-0.68914	2.54843	1.96681	0.542587	-1.51636		5.91931	2.18326	11.3568	7.32587	21.591	5.4221	3.72085
	0.953061	0.2995	0.330454	-0.47603	-1.15587	1.1494	0.169207	1.18123	0.781285	0.401688	-2.22659	-0.58317	1.81693	-0.52187	-0.63118	-0.03031	-0.57414	-1.07418	0.498365	-0.85472		0.503099	1.13092	-0.40168	3.57196	3.81642	2.90697	-1.27485	-0.38199	1.96028	0.881211	-0.06423	1.99606	-0.89157	1.5485	1.02765	-0.46248	2.65678	1.97902	0.347895	-1.42123		5.9332	2.34538	11.9198	7.81189	21.3448	5.04834	3.33791
	0.603559	0.564516	0.31515	-0.34894	-0.95495	1.29783	0.088457	1.0281	1.06192	-0.49375	-2.35849	-0.71831	1.88993	-0.4306	-0.40209	-0.19818	-0.78677	-0.54839	0.816862	-0.57907		0.466893	1.04498	-0.38552	3.45472	3.77342	2.86673	-1.33199	-0.19435	1.61432	1.01198	0.043857	1.84957	-1.14253	1.59825	1.00757	0.059937	2.78104	1.92966	0.088208	-1.34538		5.9824	2.47794	12.4832	8.18965	21.1368	4.97803	3.10013
	0.336375	0.620787	0.330318	-0.26475	-0.73724	1.37844	0.1154	0.740649	1.12208	-1.32359	-2.59521	-0.67981	2.05524	-0.46722	-0.03605	-0.42285	-1.11558	0.270051	1.22398	-0.40917		0.330756	0.85928	-0.48346	3.29804	3.61642	2.92667	-1.50281	-0.07706	1.45148	1.06561	0.014444	1.58752	-1.61118	1.6397	1.04748	0.46064	2.85829	1.74516	-0.20396	-1.29785		6.03179	2.55875	13.0291	8.47299	21.136	4.98921	2.9943
	-0.17781	0.488618	0.375959	-0.49751	-0.56949	1.40538	0.331049	0.3189	0.961309	-1.69484	-2.46416	-0.87236	2.20174	-0.39422	0.329984	-0.61879	-1.23184	1.12705	1.5602	-0.32426		0.248913	0.587771	-0.4673	3.12863	3.57343	3.24663	-1.71639	-0.00088	1.53289	1.10402	0.083111	1.34091	-1.89562	1.67265	1.07739	0.739218	2.88926	1.41321	-0.33406	-1.40243		6.11648	2.69131	13.4894	8.58068	21.2107	4.89526	2.88817
	-0.58908	0.412791	0.49742	-0.87865	-0.41892	1.59397	0.587203	-0.16043	1.00139	-1.5419	-2.09527	-1.29643	2.29355	-0.21203	0.535597	-0.81537	-1.11573	1.57525	1.66646	-0.30309		0.103683	0.359157	-0.22293	2.99834	3.63048	3.56658	-1.81629	0.034315	1.65481	1.08087	0.122453	1.17899	-1.91251	1.76392	0.937568	1.03524	2.95132	1.06863	-0.38293	-1.50724		6.19407	2.77951	13.5742	8.58011	21.0589	4.88308	2.83514
	-0.97976	0.261671	0.741134	-1.23859	-0.23478	1.63441	0.654341	-0.65849	1.1419	-1.34575	-1.70064	-1.48897	2.38537	-0.08422	0.764673	-1.09551	-0.86455	1.65321	1.64865	-0.51568		-0.19577	0.101949	0.004741	2.9069	3.70181	3.64656	-1.94435	0.045871	1.78691	1.04232	0.092805	1.04022	-1.79542	1.88821	0.757746	1.13936	3.02894	0.662802	-0.38307	-1.52636		6.31443	2.81615	13.5222	8.51186	21.0392	5.05753	2.88704
	-1.22636	0.110101	0.96926	-1.36587	-0.35194	1.3917	0.613775	-0.96512	1.30202	-1.17093	-1.46417	-1.6241	2.33016	0.116239	1.24476	-1.29211	-0.76782	1.49703	1.63085	-1.00402		-0.46797	-0.05549	0.020908	2.88069	3.8014	3.58629	-2.1155	0.016592	1.93939	1.00396	0.122284	1.00929	-1.5615	1.93797	0.677677	1.17411	3.24613	0.207714	-0.35072	-1.52644		6.37073	2.73471	13.4359	8.37593	21.2649	4.96386	2.97885
	-1.30879	0.147888	0.862538	-1.38716	-0.51984	1.17598	0.640719	-0.9844	1.52241	-0.6687	-1.14799	-1.77853	2.3117	0.426321	1.63426	-1.26417	-0.61346	0.932057	1.41811	-1.61935		-0.70406	0.073101	-0.02813	2.95887	3.85845	3.44584	-2.28633	-0.0422	2.22431	0.973108	0.161626	1.0478	-1.24385	1.99582	0.667597	1.0348	3.32375	-0.17349	-0.17254	-1.4218		6.49801	2.60891	13.2645	8.28093	21.5657	4.70664	2.91231
	-1.37063	0.431388	0.695232	-1.26006	-0.60343	1.00076	0.694666	-0.79306	1.78343	-0.18885	-0.88514	-1.87462	2.47701	0.846026	1.40498	-1.15202	-0.38118	0.230507	1.11718	-2.08643		-0.94013	0.315773	0.06953	3.07588	3.98662	3.34549	-2.24369	-0.07148	2.34622	0.988438	0.240156	1.14786	-0.6084	2.04558	0.477776	0.738485	3.32362	-0.51806	0.168094	-1.35546		6.71739	2.50511	12.8365	8.17208	21.8665	4.41437	2.7405
	-1.06246	0.75276	0.451744	-0.75192	-0.78811	0.77155	0.600414	-0.52497	2.06406	0.029677	-0.72711	-1.93259	2.51325	1.2292	1.08457	-0.87213	-0.26554	-0.35398	0.728054	-2.40477		-1.17599	0.70112	0.117909	3.10186	4.14372	3.04524	-1.97333	-0.06579	2.40726	1.04976	0.200645	1.27107	-0.14042	2.08703	0.357951	0.528978	3.21464	-0.61637	0.508718	-1.21273		6.92984	2.33515	12.2721	8.29331	22.205	4.1922	2.41034
	-0.54845	0.790546	0.19302	-0.1807	-0.98918	0.420861	0.263128	-0.21805	2.18449	0.007717	-0.88537	-1.83621	2.51317	1.48447	0.901141	-0.56418	-0.2269	-0.78283	0.479865	-2.51111		-1.33031	1.05819	0.020363	3.1409	4.15789	2.62474	-1.80276	-0.0892	2.41736	1.13435	0.220276	1.32502	0.260956	2.06204	0.35787	0.493936	2.99718	-0.51827	0.800617	-1.03238		7.15631	2.1724	11.9296	8.41423	22.7508	3.9703	2.10689
	0.006231	0.790462	-0.1876	0.263842	-1.19023	0.245642	0.033856	0.145523	2.20448	-0.01424	-1.30659	-1.7017	2.49471	1.7032	0.443227	-0.33975	-0.11081	-1.03609	0.356166	-2.25621		-1.40307	1.35807	0.069118	3.07555	4.02913	2.46476	-1.51814	-0.14799	2.3154	1.18798	0.348319	1.39422	0.628854	1.94592	0.437767	0.668251	2.63979	-0.40756	0.962552	-0.93726		7.3544	2.03182	11.6384	8.41365	23.2214	3.61963	1.81631
	0.417314	0.487871	-0.59832	0.390931	-1.1903	0.25908	-0.07422	0.375707	2.00354	-0.12366	-1.57029	-1.56674	2.53138	1.7762	-0.28916	-0.31179	0.005302	-1.13373	0.21431	-1.76806		-1.41223	1.61503	0.182698	2.84088	3.91502	2.42452	-1.19078	-0.20077	2.13219	1.25718	0.358087	1.4173	1.06333	1.84621	0.367697	0.615769	2.205	-0.23558	1.01114	-0.84236		7.53136	1.94299	11.2108	8.39953	23.5973	3.52595	1.63132
	0.807814	-0.09832	-0.59839	0.390836	-1.10687	0.326512	-0.15497	0.433185	1.74281	-0.23255	-1.70157	-1.50895	2.42147	1.63039	-0.79236	-0.42419	-0.07224	-1.01675	0.178786	-1.23791		-1.41231	1.75759	0.247765	2.5152	4.01459	2.52453	-0.72121	-0.25956	1.90847	1.3262	0.298872	1.40952	1.49821	1.74668	0.237866	0.528388	1.98754	-0.08822	0.913925	-0.85196		7.58766	1.88354	10.8512	8.48017	23.7286	3.42032	1.65715
	1.28065	-0.72283	-0.44646	0.242361	-0.9559	0.474614	-0.14152	0.394724	1.34149	-0.27637	-1.72804	-1.5669	2.23762	1.42934	-0.79246	-0.64819	-0.26596	-0.91975	0.090519	-0.83476		-1.4033	1.70027	0.149818	2.31969	4.07165	2.58448	-0.33717	-0.38856	1.84726	1.3954	0.367547	1.37878	1.59816	1.62225	0.247783	0.702703	1.81637	0.034801	0.589268	-0.76636		7.51656	1.83905	10.7992	8.54727	23.7089	3.40814	1.88061
	1.46531	-1.19541	-0.21833	-0.05399	-0.60394	0.798195	-0.03388	0.452202	0.960248	-0.34204	-1.91266	-1.62486	2.36619	1.15563	-0.79256	-1.04127	-0.45923	-1.03644	0.143184	-0.49537		-1.37612	1.54316	0.149685	2.33231	4.02865	2.70406	-0.05257	-0.52358	1.76568	1.45672	0.554482	1.34013	1.56452	1.48952	0.197709	0.894055	1.70776	0.022383	0.150882	-0.65242		7.38867	1.83135	11.0376	8.42487	23.6515	3.53614	2.3281
	1.44464	-1.42227	-0.0508	-0.28725	-0.30233	1.26994	0.316783	0.605163	0.378645	-0.42959	-2.14938	-1.76	2.5862	0.900198	-0.93017	-1.32141	-0.71058	-1.1731	0.037194	-0.34671		-1.33985	1.54305	0.116939	2.30642	4.11428	2.9243	0.175033	-0.5765	1.67415	1.54131	0.682525	1.33235	1.4643	1.35678	0.137629	0.82412	1.61433	-0.11287	-0.25462	-0.63346		7.204	1.81625	11.1566	8.34341	23.5568	3.62882	2.81518
	1.38329	-1.68745	0.116373	-0.52	-0.08463	1.56652	0.680632	0.720205	-0.32349	-0.27665	-2.12312	-2.01043	2.65963	0.699142	-0.81569	-1.54608	-1.00112	-1.42637	-0.19285	-0.53806		-1.23112	1.72851	-0.01321	2.30631	4.19992	2.92413	0.203423	-0.5648	1.71481	1.7025	0.593736	1.34	1.17986	1.3318	0.107791	0.510351	1.552	-0.16222	-0.56303	-0.49096		6.99822	1.83071	11.2414	8.38312	23.4993	3.86167	3.30194
	1.42436	-1.59286	0.268307	-0.60488	-0.01757	1.82229	0.923284	0.796871	-0.92567	0.028815	-2.01843	-2.1644	2.73306	0.608156	-0.44965	-1.51814	-1.11693	-1.69914	-0.29926	-0.96264		-1.08605	1.79989	-0.19264	2.48855	4.14263	2.86384	0.189043	-0.53547	1.83673	1.85618	0.495333	1.33221	0.477134	1.32343	0.177459	0.30126	1.50522	-0.21158	-0.88769	-0.3768		6.76404	1.81562	11.2749	8.42314	23.423	4.14126	3.68377
	1.5473	-1.36616	0.024819	-0.54139	-0.05121	2.01122	0.990733	0.949832	-1.46712	0.268689	-1.72861	-2.22236	2.89794	0.826885	-0.17527	-1.37792	-1.07829	-1.99188	-0.38795	-1.42922		-0.92281	1.77117	-0.3391	2.80097	3.92846	2.74345	0.089152	-0.48266	1.87739	2.00985	0.45583	1.26271	-0.25867	1.24863	0.237361	0.004943	1.28777	-0.13781	-1.09863	-0.30094		6.62196	1.84469	11.086	8.35489	23.4977	4.39721	3.88084
	1.58837	-1.13902	-0.37067	-0.20283	-0.25267	2.01116	0.89616	0.988122	-2.04873	0.246728	-1.59694	-2.24174	2.95299	1.13697	-0.12953	-0.87349	-0.94329	-2.32319	-0.42346	-1.79006		-0.6778	1.85687	-0.35554	2.84	3.79971	2.70321	-0.03891	-0.40061	1.78562	2.16353	0.327853	1.22425	-0.74407	1.19893	0.297031	-0.48288	1.07031	0.083424	-1.19624	-0.2915		6.57908	1.83716	10.7264	8.31403	23.723	4.57193	4.02512
	1.65003	-1.0638	-0.61416	0.135728	-0.60438	1.91661	0.666889	0.930487	-2.65091	0.399671	-1.46589	-2.06865	2.78795	1.41051	-0.06088	-0.20062	-0.82718	-2.55694	-0.37038	-1.9814		-0.40575	2.02802	-0.32307	2.73582	3.6713	2.66296	-0.23824	-0.36555	1.72466	2.30951	0.150604	1.19331	-0.94479	1.14903	0.386935	-1.0409	0.915048	0.365928	-1.24512	-0.26302		6.57878	1.82946	10.2475	8.19164	23.986	4.58312	4.11693
	1.67052	-1.19598	-0.82754	0.453087	-1.05718	1.6334	0.370429	0.872838	-3.07185	0.617681	-0.9922	-1.76052	2.56733	1.6114	0.030142	0.30381	-0.76917	-2.73216	-0.14049	-2.00273		-0.16982	2.0136	-0.22541	2.56609	3.35708	2.72291	-0.23836	-0.38896	1.68382	2.47088	-0.00693	1.15467	-1.16224	1.08254	0.406842	-1.40658	0.868271	0.562533	-1.31023	-0.25358		6.57137	1.82914	9.70011	8.02897	24.0796	4.55926	4.11637
	1.5881	-1.34755	-1.11636	0.855236	-1.44246	1.60634	0.127666	0.700517	-3.23262	0.639447	-0.54486	-1.43307	2.54888	1.6657	0.213383	0.780177	-0.86608	-2.67418	0.266619	-1.83283		-0.01566	1.8136	-0.09553	2.44886	3.17151	3.18313	-0.02501	-0.44188	1.64299	2.53221	0.022312	1.05447	-1.2796	0.92509	0.316775	-1.52886	0.80594	0.648616	-1.32662	-0.32982		6.55705	1.77708	9.23789	7.85276	24.0788	4.41858	4.07622
	1.27974	-1.63122	-1.36021	1.38457	-1.67749	1.63328	0.046595	0.451445	-3.07203	0.661228	-0.38683	-1.24023	2.53043	1.55643	0.167445	0.864256	-1.29171	-2.57671	0.602838	-1.51468		0.056722	1.64219	0.034734	2.33132	3.2568	3.84325	0.088548	-0.55339	1.59196	2.51675	0.081365	0.954284	-1.02895	0.808762	0.117201	-1.47667	0.805807	0.685448	-1.1643	-0.32991		6.53545	1.7546	8.91251	7.71683	23.9647	4.16164	3.9704
	0.621968	-1.93383	-1.42086	1.95579	-1.96247	1.64672	0.060036	0.182728	-2.85164	0.551816	-0.43966	-1.08643	2.64061	1.13656	0.075671	0.864131	-1.65924	-2.47924	0.903613	-1.06903		0.147501	1.52766	0.148302	2.09697	3.3996	4.40318	0.131191	-0.65904	1.58169	2.4553	0.140419	0.954221	-0.79463	0.816998	0.017128	-1.32021	0.852323	0.586846	-0.9049	-0.18741		6.48546	1.7101	8.70691	7.55416	23.87	4.00928	3.96984
	0.004868	-2.2175	-1.42093	2.18888	-2.0964	1.78164	0.208176	0.106348	-2.51075	0.704759	-0.36068	-0.79759	2.84225	0.534422	0.121405	0.611391	-1.89123	-2.18713	1.16894	-0.68714		0.210808	1.41346	0.115568	2.05771	3.38519	4.76322	0.031629	-0.72944	1.5816	2.33997	0.189609	0.931004	-0.64445	0.866753	-0.1127	-0.97184	0.852195	0.267198	-0.54802	0.012212		6.35759	1.74657	8.34733	7.33735	23.6804	3.9156	3.89009
	-0.46766	-2.31226	-1.71012	2.31546	-2.16361	1.98374	0.491334	0.067886	-2.06943	0.813976	-0.25537	-0.70121	3.0627	0.04192	0.098384	-0.03364	-1.94941	-1.77796	1.25748	-0.49649		0.192556	1.22742	-0.09608	2.03151	3.49906	5.06361	-0.01125	-0.75886	1.62226	2.23216	0.100827	0.869211	-0.72832	1.00765	-0.23253	-0.62348	0.867612	-0.1017	-0.12655	0.145193		6.23679	1.798	7.81707	7.39091	23.378	3.85669	3.6919
	-0.77599	-2.04769	-1.93838	2.29468	-1.99626	2.29351	0.706982	-0.02814	-1.54825	0.792015	-0.3082	-0.79776	3.17244	-0.26832	-0.01574	-0.95868	-1.83332	-1.4273	1.25741	-0.56033		0.174311	1.12753	-0.32404	2.08359	3.82733	5.16315	-0.25333	-0.75891	1.64255	2.04006	-0.01729	0.776738	-0.64473	1.22308	-0.3026	-0.37979	0.789731	-0.42164	0.441137	0.335292		6.15149	1.81246	7.44039	7.39033	23.1889	3.89124	3.4937
	-1.08484	-1.72632	-2.06033	2.20979	-1.74458	2.36094	0.76093	0.106091	-1.18728	0.791917	-0.36104	-0.99031	3.08091	-0.43284	-0.31378	-1.82758	-1.40786	-1.25225	1.151	-0.72992		0.219656	1.0559	-0.66609	2.22669	4.18418	4.92302	-0.65222	-0.73546	1.54084	1.90164	-0.11593	0.745805	-0.52765	1.50514	-0.31268	-0.17058	0.867352	-0.65539	1.05755	0.506351		6.11571	1.87849	6.97858	7.38976	23.0748	4.06569	3.34797
	-1.22852	-1.386	-2.16706	1.93413	-1.76144	2.29339	0.774371	0.450946	-1.02668	0.704368	-0.0982	-1.16357	2.97056	-0.48773	-0.63419	-2.21997	-0.57668	-1.15478	0.920953	-0.87877		0.274094	1.01287	-1.00815	2.23963	4.2123	4.42237	-0.95098	-0.64167	1.48981	1.80171	-0.17491	0.761174	-0.41095	1.71227	-0.28277	-0.04902	0.944597	-0.80295	1.41443	0.563395		6.1154	1.9741	6.53345	7.30796	23.0174	4.32191	3.26855
	-1.02327	-1.00782	-2.15189	1.48991	-1.69478	2.38782	0.814817	0.814517	-0.84648	0.704271	-0.01925	-1.29871	2.69525	-0.48782	-0.95459	-2.50078	0.138774	-0.97974	0.62002	-1.02709		0.301276	0.998455	-1.36611	2.21343	4.15535	3.92222	-1.06512	-0.50675	1.47954	1.76316	-0.23413	0.707282	-0.26037	1.81166	-0.36284	0.10785	0.975563	-0.86462	1.59261	0.515712		6.05139	2.04769	6.19098	7.30739	22.8471	4.63627	3.18881
	-0.8587	-0.62964	-2.18206	0.939189	-1.57738	2.48225	0.84177	1.04469	-0.62562	0.529791	-0.07208	-1.58771	2.16267	-0.39654	-1.20625	-2.66865	0.564228	-0.86276	0.26592	-1.26093		0.31028	0.998327	-1.61075	2.10893	4.26923	3.60191	-1.03674	-0.37785	1.48965	1.77849	-0.28349	0.599187	-0.11019	1.82819	-0.49266	0.055361	1.05318	-0.79085	1.57622	0.411133		5.91641	2.03259	6.08802	7.37449	22.6953	4.93921	3.08267
	-0.92054	-0.36508	-2.0606	0.43137	-1.37646	2.50918	0.84171	1.25521	-0.46551	0.245492	-0.04584	-1.9539	1.64888	-0.32354	-1.11522	-2.33262	0.718591	-0.92138	-0.1059	-1.49427		0.30112	1.08402	-1.80611	2.05694	4.36915	3.40137	-1.03686	-0.26643	1.30643	1.70916	-0.12612	0.529862	0.157222	1.67054	-0.67249	0.125004	1.11525	-0.60656	1.36528	0.297033		5.70336	2.01011	6.25795	7.27916	22.7134	5.26525	3.20088
	-1.2083	-0.30836	-1.89343	0.219302	-1.4101	2.48213	0.895336	1.5233	-0.28481	0.005423	-0.33525	-2.16575	1.33682	-0.23271	-0.70335	-1.37976	0.776595	-0.96049	-0.47772	-1.49436		0.228363	1.16971	-2.09926	1.9394	4.36903	3.34109	-0.90903	-0.20774	1.12322	1.68619	0.060818	0.46807	0.157085	1.44667	-0.82231	0.142301	1.22359	-0.31174	1.00813	0.16367		5.38418	2.12048	6.44541	7.26505	22.7314	5.6497	3.41115
	-1.2084	-0.15696	-1.74113	0.113237	-1.52726	2.58973	0.949283	1.50403	-0.00418	-0.27837	-0.83554	-2.01195	1.04313	-0.19625	-0.17689	-0.48304	0.583333	-0.88253	-0.92001	-1.43071		0.146731	1.34087	-2.1972	1.6656	4.31175	3.36095	-0.63868	-0.19016	1.05182	1.70903	0.267472	0.444852	0.040105	1.18127	-0.89238	0.020027	1.13053	-0.00432	0.488907	0.116213		4.97984	2.24564	6.83734	7.18327	22.7873	6.01105	3.55543
	-1.12616	-0.00601	-1.68025	0.028858	-1.29277	2.84582	1.00323	1.33171	0.155939	-0.56269	-1.4149	-1.81911	0.767815	-0.3055	0.418331	0.049463	0.041523	-0.78506	-1.25639	-1.5583		0.064888	1.59784	-2.21364	1.52227	4.3545	3.44094	-0.33982	-0.14923	0.868606	1.86271	0.46427	0.437257	-0.161	0.990409	-0.83248	-0.0499	1.11486	0.192282	0.099268	0.144466		4.51179	2.34143	7.3152	7.16915	23.0125	6.267	3.80529
	-1.02381	-0.04396	-1.92374	-0.07722	-1.10864	2.95376	1.11086	1.37	0.115678	-0.60651	-1.86248	-1.78107	0.52926	-0.47002	1.17344	0.273883	-0.53855	-0.84367	-1.39823	-1.81289		-0.04399	1.769	-2.08337	1.50911	4.46838	3.66119	-0.08371	-0.16103	0.70577	1.955	0.621638	0.483301	-0.51202	0.882589	-0.62283	-0.18921	1.30095	0.327616	-0.22501	0.144389		4.05793	2.47398	7.65622	7.14183	23.3322	6.40669	4.10793
	-0.79748	-0.08147	-2.07617	0.134151	-1.1087	2.99387	1.19182	1.46586	-0.10488	-0.56288	-2.15191	-1.72328	0.639007	-0.52491	1.76811	0.385363	-0.90609	-0.94131	-1.38059	-1.72849		-0.20739	1.86899	-2.00201	1.58729	4.36855	4.08085	0.086861	-0.21968	0.695492	1.95493	0.779013	0.598796	-0.94719	0.882515	-0.40342	-0.18936	1.42521	0.548553	-0.51718	0.134787		3.6394	2.64331	7.94591	7.03298	23.6141	6.58113	4.51583
	-0.26339	-0.15728	-1.909	0.621088	-1.20907	3.02081	1.17825	1.44659	-0.10497	-0.38808	-2.4156	-1.41514	0.859458	-0.59764	2.02011	0.133312	-1.07997	-0.84384	-1.25661	-1.51607		-0.32536	1.82596	-1.88844	1.7043	4.06863	4.54108	0.172265	-0.2491	0.939659	2.05473	0.8085	0.714292	-1.29862	0.973591	-0.12379	-0.24184	1.44063	0.745454	-0.56605	0.172787		3.27054	2.84979	8.08163	6.89737	23.8021	6.80231	4.80527
	0.579454	-0.23311	-1.75671	0.91725	-1.12563	3.08824	1.19171	1.33138	-0.20548	-0.10448	-2.41572	-1.14513	1.07947	-0.76216	2.17989	-0.62332	-1.17688	-0.84393	-1.25669	-1.40992		-0.32544	1.68282	-1.57925	1.92569	3.76871	4.86104	0.129378	-0.22566	1.30583	2.14684	0.808412	0.883794	-1.29877	1.09788	0.135606	-0.25943	1.4094	0.794307	-0.64741	0.334325		2.94427	2.96755	8.0638	6.68023	24.0084	6.90667	4.8707
	1.1753	-0.30894	-1.54382	1.10793	-1.0418	3.04769	1.32634	1.44642	-0.30552	0.222848	-2.17862	-1.33813	1.44652	-0.85359	2.29437	-1.24028	-1.1576	-0.94157	-1.15044	-1.32552		-0.35277	1.51142	-1.41639	2.21232	3.39766	5.2411	-0.09845	-0.17871	1.5398	2.14677	0.680442	0.94546	-1.28216	1.22217	0.215504	-0.32937	1.48665	0.781888	-0.61506	0.458012		2.62493	3.02619	8.01175	6.5311	23.9699	6.91786	4.87013
	1.64813	-0.36583	-1.16334	1.27691	-1.19252	2.96696	1.3131	1.52263	-0.28551	0.506984	-1.88942	-1.39609	1.84987	-0.68924	2.34011	-1.40881	-0.86769	-1.07777	-0.956	-1.13436		-0.38919	1.28282	-1.15612	2.45982	3.09775	5.66125	-0.52549	-0.2375	1.76335	2.06993	0.414493	0.891384	-1.29904	1.28023	0.115676	-0.52101	1.45579	0.892602	-0.48524	0.467224		2.39075	3.12197	7.94299	6.39549	23.6109	6.9524	4.7508
	1.97688	-0.19549	-0.5398	1.63666	-1.2765	2.84541	1.19152	1.1397	-0.02497	0.353847	-1.5475	-1.37689	2.19853	-0.14208	2.36292	-1.10019	-0.38415	-1.31199	-1.02696	-0.85872		-0.38018	1.16862	-1.00994	2.7073	2.68383	5.98121	-1.00956	-0.31965	1.95658	2.09277	0.217526	0.783473	-1.2322	1.28846	-0.11413	-0.48626	1.16058	1.05226	-0.46951	0.600428		2.19206	3.21018	7.97607	6.19222	23.2707	6.92854	4.579
	2.0797	0.069074	-0.00732	1.72137	-1.32693	2.81835	1.09695	0.775499	0.295836	0.178846	-1.20496	-1.51156	2.32709	0.295913	2.45395	-0.73609	-0.09424	-1.60427	-1.15068	-0.94381		-0.27145	1.06839	-0.79818	2.82431	2.32674	5.84077	-1.40843	-0.37257	1.89561	2.19276	-0.00877	0.698716	-1.1821	1.25517	-0.33395	-0.3647	0.973856	0.929329	-0.518	0.75245		2.04289	3.28359	8.16353	6.02922	22.8555	6.7531	4.43327
	1.83261	0.390445	0.023084	1.5729	-1.31022	2.77781	1.05671	0.487594	0.335918	-0.10495	-0.99484	-2.0128	2.38214	0.679077	2.70596	-0.03585	0.215033	-1.81852	-1.22164	-1.09215		-0.12638	1.09688	-0.48938	2.81116	2.12687	5.50044	-1.62201	-0.4371	1.66147	2.25408	-0.15645	0.606059	-1.39955	1.25511	-0.55376	-0.32996	1.11367	0.646326	-0.6481	0.970884		1.97161	3.27589	8.41899	5.93422	22.3266	6.39102	4.34065
	1.44195	0.598203	-0.08328	1.42493	-1.2096	2.68358	0.962132	0.123851	0.355914	-0.51992	-0.67867	-2.78368	2.23504	0.989158	2.75169	0.805405	0.388759	-1.85761	-1.04491	-1.21974		-0.11737	1.31093	-0.35911	2.75916	1.82695	5.40055	-1.75008	-0.50749	1.29513	2.28479	-0.22552	0.444135	-1.9352	1.29655	-0.82332	-0.22543	1.29976	0.375639	-0.68073	1.0184		1.92889	3.2388	8.87936	5.8795	21.7604	5.97053	4.55092
	1.17476	0.560697	-0.32676	1.36124	-1.10936	2.76419	0.840876	-0.2979	0.154968	-0.6944	-0.44219	-3.4195	2.07	1.15308	2.91147	1.39338	0.601674	-1.91623	-0.92093	-1.28359		-0.16266	1.45349	-0.11515	2.68077	1.56991	5.22005	-1.67927	-0.58964	1.07116	2.33861	-0.18618	0.351662	-2.26948	1.37102	-0.92339	0.174864	1.45513	0.178825	-0.7942	0.980241		1.9852	3.25326	9.37434	5.83833	21.458	5.56173	4.97201
	0.866409	0.447013	-0.66167	1.36115	-0.92483	2.76413	0.80031	-0.52824	-0.06559	-0.67263	-0.54774	-4.09392	1.97803	1.07991	2.9572	1.67395	0.736687	-1.8773	-0.92101	-1.15617		-0.18999	1.49628	-0.01748	2.58932	1.22711	4.89976	-1.29488	-0.60144	0.898137	2.31545	0.020229	0.374747	-2.53758	1.49551	-0.90348	0.523228	1.67232	-0.07955	-1.02177	1.04681		1.9849	3.23817	9.81758	5.71625	21.5705	5.21105	5.47229
	0.558059	0.201215	-0.95087	1.27626	-0.92491	2.91255	0.719249	-0.54706	-0.28614	-0.25786	-0.75809	-4.53682	2.05145	0.623939	2.7743	1.47735	0.697873	-1.46812	-0.76202	-0.92302		-0.1719	1.48185	0.079803	2.43294	1.15587	4.43919	-0.86809	-0.56051	0.806611	2.20012	0.187695	0.413259	-2.6378	1.58658	-0.82357	0.627757	2.06019	-0.37457	-1.02191	1.06577		1.98459	3.22307	10.2955	5.648	21.758	5.00056	6.02535
	0.352134	-0.19607	-1.1334	1.38215	-0.97533	2.95299	0.570989	-0.71983	-0.48709	0.221986	-1.02179	-4.57547	2.14328	0.222342	2.65961	1.08494	0.833332	-0.88381	-0.58487	-0.56237		-0.19923	1.56754	0.079657	2.38065	1.11287	4.19905	-0.49795	-0.52532	0.959086	2.1154	0.364547	0.374615	-2.45412	1.67766	-0.66392	0.470596	2.41734	-0.42393	-0.8271	1.08472		1.95591	3.1784	10.6023	5.56622	22.0588	4.82512	6.51211
	0.331949	-0.61229	-1.19441	1.46685	-1.15961	3.0201	0.476415	-0.73911	-0.66745	0.986064	-1.23214	-4.17133	2.19789	-0.06963	2.31629	0.608321	0.930065	-0.49414	-0.51406	-0.34997		-0.25381	1.62463	-0.09939	2.41967	1.027	4.07866	-0.15667	-0.47264	1.14213	2.05395	0.512294	0.297568	-2.05274	1.68589	-0.50427	0.38363	2.52604	-0.35016	-0.63268	0.979923		1.89189	3.23722	10.7893	5.52503	22.5105	4.83629	6.97311
	0.393117	-0.65024	-1.17924	1.50915	-1.42821	3.03354	0.435849	-0.58569	-0.70772	1.92503	-1.57489	-3.40063	2.52817	-0.21588	1.92712	0.075568	1.06506	-0.35765	-0.62048	-0.15932		-0.17213	1.48149	-0.18103	2.41957	1.09834	3.59853	0.156442	-0.39632	1.38605	2.0231	0.541546	0.335902	-1.65175	1.58637	-0.35461	0.156678	2.6033	-0.21512	-0.58408	0.922945		1.87739	3.34021	10.7201	5.51092	23.094	4.95262	7.39421
	0.372442	-0.27206	-1.11836	1.48787	-1.62927	2.81782	0.395283	-0.58577	-0.407	2.68909	-1.9434	-2.55275	2.82169	-0.23422	1.35462	-0.28878	1.14243	-0.28016	-0.76233	0.095074		-0.04522	1.4245	-0.44159	2.40641	1.28367	3.03778	0.284606	-0.29665	1.57928	2.03843	0.561177	0.405284	-1.45092	1.45364	-0.31471	-0.19157	2.60317	-0.09238	-0.56797	0.960945		1.7992	3.34728	10.5316	5.42946	23.4515	5.1738	7.72293
	0.454683	0.370763	-0.92072	1.27581	-1.79678	2.60212	0.462733	-0.64342	-0.16654	3.16946	-1.83808	-1.9171	2.96863	-0.2343	0.850888	-0.48538	1.00726	-0.14367	-0.83288	0.010486		0.036253	1.48124	-0.78364	2.34106	1.46902	2.71749	0.113438	-0.23223	1.80307	2.17672	0.551233	0.428364	-1.23376	1.26278	-0.2448	-0.33128	2.479	-0.04324	-0.50313	0.970158		1.71372	3.30262	10.3431	5.38827	23.5634	5.34824	8.06516
	0.639856	0.994655	-0.92079	1.08544	-1.83042	2.22474	0.44917	-0.56676	-0.00594	3.16936	-1.70641	-1.51249	2.95017	-0.19784	0.461728	-0.51357	0.716718	-0.31888	-0.99244	-0.3291		0.018002	1.66705	-1.2068	2.19773	1.4546	2.57753	-0.08589	-0.20878	1.92498	2.34578	0.570864	0.528427	-1.21715	1.11343	-0.18514	-0.52293	2.23045	-0.00641	-0.64948	1.0748		1.64261	3.22857	10.0858	5.29295	23.6193	5.38279	8.53905
	0.660347	1.63748	-1.07322	0.767892	-1.7134	1.76638	0.381601	-0.26028	0.194347	3.12554	-1.62745	-1.3587	2.93171	-0.36192	-0.15607	-0.5137	0.194733	-0.80627	-1.20477	-0.56294		-0.0182	1.781	-1.64666	1.92393	1.39765	2.33691	-0.11451	-0.19708	1.87421	2.39941	0.629917	0.790345	-1.50159	0.972399	-0.28497	-0.6801	1.93525	-0.08038	-0.87666	1.25538		1.62812	3.16912	9.72662	5.11675	23.7129	5.51052	9.15777
	0.619089	2.20503	-1.10376	0.619416	-1.46174	1.29452	0.233341	-0.12651	0.615578	2.6887	-1.68029	-1.47454	3.0419	-0.59908	-0.56814	-0.5138	-0.44342	-1.27416	-1.36434	-0.52052		-0.11822	1.75227	-2.02093	1.57214	1.39753	2.03666	-0.24258	-0.23825	1.8945	2.33795	0.688963	1.07541	-1.78604	0.864572	-0.35504	-0.81939	1.67114	-0.04355	-1.12009	1.46453		1.58523	2.96959	9.50349	4.80518	23.8442	5.60319	9.8029
	0.495497	2.4696	-0.99718	0.429051	-1.21047	0.83615	-0.00942	-0.16497	0.976552	1.79327	-1.6804	-1.78285	3.02344	-0.98241	-0.86563	-0.45779	-1.08159	-1.42987	-1.38215	-0.24488		-0.21801	1.80936	-2.36299	1.18091	1.4117	1.95633	-0.4419	-0.32627	1.97566	2.3071	0.846338	1.24491	-1.76943	0.881112	-0.33513	-0.83699	1.53106	-0.05597	-1.29893	1.64488		1.46444	2.7331	9.48565	4.56131	23.9751	5.6611	10.356
	0.392489	2.20486	-0.87534	0.153392	-0.99277	0.498949	-0.2792	0.007638	1.2371	0.657861	-1.60145	-1.87893	2.82121	-1.40228	-1.02616	-0.54212	-1.75848	-1.31335	-1.16956	-0.03247		-0.2726	1.86645	-2.60724	0.907423	1.39729	2.05635	-0.49903	-0.49639	2.02651	2.23778	0.934717	1.32183	-1.50201	0.938973	-0.33521	-0.99416	1.59313	-0.15428	-1.33156	1.85402		1.37915	2.53338	9.55336	4.39864	24.2381	5.64893	10.8826
	0.248804	1.54293	-0.95159	0.005422	-0.80864	0.202244	-0.65667	0.198975	1.63826	-0.30263	-1.73336	-1.8023	2.61942	-1.53025	-1.02626	-0.90647	-2.16475	-1.21588	-0.99284	0.349424		-0.32698	1.92353	-2.78667	0.672756	1.34	2.19644	-0.32846	-0.59029	2.08756	2.01488	0.944492	1.45275	-1.16762	1.00533	-0.43504	-1.3773	1.88807	-0.0808	-1.38005	2.09172		1.35755	2.34125	9.5184	4.33038	24.6333	5.64842	11.3826
	0.04288	0.994161	-1.02784	-0.22784	-0.55697	0.067521	-0.87244	0.103407	2.11975	-0.76132	-1.81253	-1.8791	2.5642	-1.49379	-0.93469	-1.32695	-2.26165	-0.80671	-0.74523	0.68882		-0.33614	1.86621	-2.73792	0.581314	1.41134	2.27595	-0.18604	-0.61971	2.14834	1.67674	0.895133	1.53738	-0.51542	1.01357	-0.56511	-1.5868	2.08972	0.042222	-1.29934	2.20566		1.35724	2.12675	9.48346	4.46515	25.1039	5.83456	11.6061
	0.104537	0.748364	-0.95173	-0.48178	-0.32249	0.094457	-0.96701	-0.1845	2.40038	-1.30747	-1.6545	-2.01424	2.49061	-1.29289	-0.61449	-1.49548	-2.18428	-0.12484	-0.30268	0.752475		-0.40889	1.86609	-2.54245	0.659485	1.62527	2.41605	-0.30019	-0.62563	2.18901	1.47675	0.82629	1.46034	0.320592	1.00519	-0.54519	-1.55205	2.16733	0.16495	-1.15327	2.24366		1.27195	1.88287	9.6196	4.70788	25.5364	6.04406	11.6715
	0.227945	0.48363	-0.96703	-0.88412	-0.32257	0.256067	-0.95357	-0.31844	2.58058	-1.72244	-1.23352	-2.09149	2.17854	-1.1107	-0.15676	-1.80369	-2.06819	0.576549	0.174896	0.79488		-0.46349	2.06585	-2.20105	0.958857	1.73915	2.63581	-0.35733	-0.5847	2.13799	1.4153	0.717797	1.37558	1.08961	0.963601	-0.55527	-1.46497	2.2916	0.152536	-1.04008	2.30999		1.22196	1.72752	9.68729	5.0721	25.9504	6.18373	11.6841
	0.350878	0.181026	-1.14957	-1.20167	-0.49046	0.498658	-0.96713	-0.3569	2.62066	-1.78761	-0.89161	-2.13016	1.93999	-0.85543	0.483742	-2.16803	-2.04891	1.18037	0.42294	0.561037		-0.59962	2.39433	-1.97299	1.34987	1.7819	3.05596	-0.28618	-0.55538	2.00571	1.2538	0.540549	1.31378	1.57434	0.805957	-0.62511	-1.46511	2.21372	0.177056	-0.6832	2.49058		1.22165	1.63128	9.61814	5.22041	26.3267	6.20632	11.7231
	0.453703	0.275183	-1.33248	-1.22296	-0.75865	0.72775	-1.0347	-0.41454	2.35994	-1.5696	-0.52334	-2.55377	1.97666	-0.5088	1.10188	-2.08462	-1.972	1.51151	0.493328	-0.01179		-0.76302	2.79398	-1.5664	1.64924	1.76749	3.55626	-0.25779	-0.47921	1.83268	1.05381	0.442139	1.26742	1.89199	0.582081	-0.5852	-1.25632	1.88741	0.385973	-0.32632	2.57618		1.19314	1.54984	9.51476	5.32779	26.7219	6.24087	11.7886
	0.371278	0.672297	-1.33255	-1.15946	-0.90937	0.943344	-1.00776	-0.47219	2.05904	-1.32972	-0.076	-2.95855	1.99495	-0.32618	1.5825	-1.71984	-1.91398	1.70653	0.493249	-0.64886		-0.91733	3.15105	-1.0131	2.0533	1.95283	3.59616	-0.37194	-0.48499	1.62909	0.984664	0.373068	1.09797	2.02582	0.424432	-0.58528	-0.80328	1.32824	0.435118	0.046797	2.60466		1.19283	1.54953	9.41179	5.35427	27.0038	6.33382	11.7484
	0.289343	0.880505	-1.13454	-0.94809	-1.02692	1.14544	-0.9538	-0.12735	1.91835	-1.17678	0.134745	-3.01651	1.93975	-0.07091	2.15426	-1.29961	-2.01089	1.58937	0.493169	-1.0097		-1.01713	3.57931	-0.60613	2.44401	2.08133	3.71574	-0.38631	-0.56141	1.48663	1.04599	0.323944	0.874321	1.72463	0.22527	-0.66536	-0.38554	1.06413	0.348829	0.3708	2.60458		1.19946	1.61556	9.39396	5.12393	27.1351	6.30997	11.8138
	0.062835	0.691064	-1.02831	-0.67313	-1.21121	1.36103	-0.85935	0.23668	1.89818	-0.71828	-0.12895	-2.90083	2.04994	0.18436	2.61197	-1.27167	-2.01097	1.23856	0.209958	-1.00979		-0.99903	3.97894	-0.18323	2.75673	2.06692	4.15593	-0.2439	-0.63768	1.47636	1.06901	0.294289	0.697148	1.3732	0.100842	-0.83518	-0.10696	1.01735	0.312079	0.581847	2.61402		1.27723	1.72593	9.25637	4.85298	27.1532	6.19293	11.8789
	-0.18377	0.577816	-0.87601	-0.41885	-1.1945	1.48246	-0.79222	0.46685	1.73789	-0.1291	-0.57653	-2.70844	2.38022	0.530982	2.72645	-1.01985	-1.81742	1.0048	-0.26777	-1.15813		-0.89031	4.26452	0.191151	2.88679	2.22367	4.67626	-0.10183	-0.76682	1.54758	1.06125	0.323775	0.53523	1.08876	0.017927	-0.995	0.189065	0.815444	0.311974	0.922483	2.63298		1.36192	1.81432	8.89678	4.63616	27.0391	6.15738	11.9971
	-0.40978	0.653023	-0.76979	-0.14389	-1.0775	1.65756	-0.54957	0.926361	1.81815	0.591231	-0.89229	-2.59277	2.67374	0.713171	2.49717	-0.45927	-1.41133	0.790095	-0.67504	-1.22197		-0.74523	4.37882	0.760737	2.96497	2.38077	4.89603	0.026337	-0.89009	1.63894	1.15336	0.481151	0.411892	0.82107	0.009555	-1.11483	0.659554	0.675364	0.250309	0.954454	2.54722		1.43969	1.80661	8.57142	4.60852	26.8873	6.33183	12.0494
	-0.69804	0.52084	-0.55691	-0.10157	-0.90975	1.95414	-0.23941	1.29039	2.21882	1.31157	-1.52438	-2.32322	2.82024	0.804455	2.15385	-0.34713	-1.02461	0.673407	-0.97597	-1.03082		-0.67263	4.29288	1.05362	3.05588	2.53753	4.85579	0.225418	-0.96636	1.79142	1.25334	0.530341	0.342378	0.469633	0.092322	-1.30464	1.04282	0.721886	-0.04501	0.75975	2.49954		1.55278	1.82107	8.3487	4.49999	26.7359	6.57638	12.0488
	-0.84171	0.23717	-0.40461	-0.16526	-0.90982	2.21024	0.070756	1.42462	2.33924	1.8138	-2.20854	-2.15013	3.09583	0.731292	1.81054	-0.29112	-0.87024	0.595291	-1.1883	-0.79767		-0.57298	4.26416	1.16758	3.00389	2.45165	5.1557	0.566705	-0.97229	1.93371	1.34545	0.658149	0.388612	0.134955	0.142077	-1.33472	1.33884	0.908349	-0.27876	0.581303	2.50897		1.53827	1.76164	8.07465	4.33698	26.5652	6.62232	11.9558
	-0.94472	0.0856	-0.55704	-0.31323	-1.07771	2.35834	0.313408	1.34778	2.05843	2.07553	-2.6034	-2.20764	3.42611	0.384506	1.19275	-0.12283	-0.63843	0.575693	-1.47149	-0.73402		-0.50946	4.14997	1.33006	2.88636	2.3947	5.2958	0.908331	-0.91359	1.92344	1.42986	0.746528	0.496391	-0.06575	0.357513	-1.22506	1.63487	0.877116	-0.41401	0.499942	2.67051		1.4741	1.6728	7.61284	4.36348	26.4327	6.66855	11.7841
	-1.10899	0.255951	-0.69388	-0.10186	-1.1613	2.39878	0.434543	1.38609	1.77762	2.07543	-2.55081	-2.40065	3.51748	0.001614	0.4369	0.185126	-0.40615	0.711718	-1.4893	-1.0311		-0.51863	3.94962	1.31362	2.72998	2.35171	4.93542	1.15017	-0.90189	1.86247	1.50675	0.756303	0.642745	-0.29996	0.523318	-1.06541	1.896	0.814785	-0.61082	0.434815	2.86062		1.3746	1.62813	7.25326	4.30877	26.3753	6.74983	11.5987
	-1.25316	0.482644	-0.89166	0.279093	-1.24529	2.43921	0.515494	1.42438	1.83779	1.85723	-2.28797	-2.70896	3.59091	-0.41825	-0.18089	0.54924	-0.2905	0.731141	-1.22396	-1.32868		-0.5823	3.72101	1.19976	2.71682	2.3087	4.35512	1.44904	-0.84922	1.75032	1.50669	0.736511	0.843118	-0.48431	0.6312	-0.97551	2.08735	0.954234	-0.81995	0.321351	2.98407		1.26801	1.63521	7.28674	4.25436	26.3367	6.71428	11.2425
	-1.25325	0.614659	-1.0898	0.554058	-1.36284	2.39866	0.461437	1.09855	1.77744	1.55157	-2.1563	-2.82479	3.62759	-0.65542	-0.79869	0.549115	-0.29059	0.555921	-0.92319	-1.73202		-0.70027	3.46381	0.874014	2.72975	2.28	3.9146	1.73365	-0.76717	1.63842	1.46815	0.5494	1.04331	-0.55104	0.772099	-1.01559	2.12209	1.1718	-1.07833	0.272481	3.11728		1.15432	1.75298	7.37115	4.24026	26.1854	6.55052	10.8863
	-1.10926	0.709253	-1.50051	0.871417	-1.34613	2.27743	0.367185	0.810648	1.47654	1.11475	-1.76168	-2.80558	3.51724	-0.89301	-1.32535	0.633194	-0.38703	0.419257	-0.76419	-2.0291		-0.69126	3.2924	0.678278	2.6905	2.22271	3.69401	1.96124	-0.76722	1.56703	1.46808	0.431286	1.18966	-0.60143	0.854866	-0.96568	2.05216	1.26459	-1.21357	0.434404	3.26929		1.01934	1.87075	7.25107	4.3341	25.7886	6.31667	10.5825
	-1.00693	0.954881	-2.04836	1.18878	-1.22873	2.12889	0.151094	0.61914	1.39613	0.852821	-1.41977	-2.7285	3.29707	-0.94747	-1.8291	0.520796	-0.34839	0.536236	-0.60477	-2.09295		-0.63682	2.92112	0.645532	2.71649	2.26546	3.53402	2.04664	-0.79076	1.49587	1.47571	0.263893	1.25114	-0.58482	0.945943	-0.90601	1.82563	1.29556	-1.32449	0.531744	3.38323		0.955155	2.06983	7.23323	4.42826	25.4862	6.32784	10.5028
	-0.82177	1.03054	-2.36803	1.33708	-1.02781	1.98067	-0.06468	0.331692	1.49646	0.721546	-1.26172	-2.72858	3.05851	-0.92928	-2.10367	0.380329	-0.42593	0.769815	-0.42805	-2.17753		-0.53718	2.52089	0.450184	2.70333	2.19423	3.47374	1.97526	-0.88466	1.56686	1.45256	0.204671	1.28965	-0.45138	0.921161	-0.96585	1.58164	1.4972	-1.38616	0.288304	3.35459		0.940833	2.30569	7.30093	4.44123	25.1838	6.24558	10.5418
	-0.5136	0.727935	-2.71781	0.913544	-0.91041	1.9941	-0.23994	-0.20474	1.55615	0.699586	-1.31455	-2.72867	2.94816	-0.8567	-2.10378	0.520545	-0.73537	0.886793	-0.37496	-2.09314		-0.41936	2.22077	0.287436	2.7812	2.06548	3.63386	1.90386	-0.95506	1.62789	1.44479	0.224302	1.31274	-0.26731	0.838048	-1.04592	1.45937	1.57482	-1.4106	-0.08509	3.31643		0.96165	2.43085	7.43666	4.62982	24.8437	6.12854	10.4884
	-0.24659	0.217488	-2.96166	0.426922	-0.77662	2.00755	-0.4287	-0.76082	1.21508	0.765077	-1.63034	-2.55512	2.69123	-0.80198	-2.08094	0.548488	-1.19973	0.945253	-0.37504	-1.96573		-0.25612	2.00647	0.124289	2.78109	1.85131	3.9939	1.7473	-1.02546	1.66855	1.46012	0.20451	1.2357	-0.21721	0.788157	-1.056	1.35496	1.37291	-1.33712	-0.55557	3.31635		0.99683	2.49689	7.35038	4.72398	24.5224	6.22121	10.4615
	-0.06143	-0.27447	-3.00708	0.024584	-0.54213	2.03449	-0.60397	-1.12502	0.874017	0.677528	-2.10427	-2.59379	2.36079	-0.67416	-1.8295	0.43609	-1.74108	1.17883	-0.32194	-1.66884		-0.02928	1.84936	0.075255	2.72909	1.72256	4.27379	1.56222	-1.0725	1.69903	1.46776	0.273412	1.11989	-0.25085	0.622408	-0.89635	1.23269	1.12436	-1.1282	-0.89648	3.30675		0.968145	2.45979	7.17899	4.58805	24.3895	6.38426	10.3293
	0.08207	-0.57706	-3.05285	-0.39895	-0.47507	2.04761	-0.68504	-1.45083	0.733806	0.721156	-2.63092	-2.70963	2.28719	-0.56506	-1.48638	0.576306	-2.20542	1.41241	-0.10978	-1.45643		0.161217	1.74914	0.042909	2.75508	1.69419	4.45347	1.36255	-1.04318	1.648	1.45999	0.440643	1.07371	-0.23424	0.431543	-0.83645	1.24999	0.844704	-1.0298	-1.33486	3.32571		0.939619	2.39295	7.07562	4.41185	24.6525	6.59376	10.0651
	0.205478	-0.87967	-2.90092	-0.75889	-0.49193	2.16903	-0.6581	-1.71909	0.613202	0.786647	-2.99942	-2.72901	2.25036	-0.5286	-1.18855	0.828816	-2.59232	1.2567	0.031919	-1.47776		0.224524	1.83483	-0.18544	2.76802	1.70802	4.55349	1.14897	-1.01386	1.63773	1.40624	0.598018	1.15834	-0.1008	0.332027	-0.88652	1.68517	0.565047	-0.95632	-1.56205	3.36371		0.925118	2.28194	7.05778	4.35713	24.8589	6.65139	9.62966
	0.205386	-1.05018	-2.80957	-0.84378	-0.37453	2.33063	-0.65815	-1.75755	0.613112	0.764686	-3.18404	-2.51687	2.17678	-0.41906	-0.96002	0.800622	-2.86304	1.04246	0.049562	-1.49911		0.233528	1.99168	-0.21817	2.83284	1.908	4.65352	1.14885	-0.91419	1.56634	1.3369	0.59793	1.23544	-0.05071	0.248914	-0.84661	2.10332	0.14545	-1.06695	-1.33513	3.40171		0.882238	2.16353	7.10837	4.31595	25.1035	6.88425	9.12826
	0.102378	-0.89877	-2.55097	-0.48402	-0.19039	2.29008	-0.5907	-1.52784	0.753622	0.589702	-3.44711	-2.22802	2.19507	-0.52876	-0.98304	0.324005	-2.97931	0.944818	-0.07457	-1.56295		0.224368	2.10597	-0.23423	2.78054	2.16479	4.71298	1.33369	-0.82627	1.45443	1.26006	0.666839	1.25062	-0.11783	0.282062	-0.79671	2.36445	-0.19604	-1.21451	-0.89703	3.3445		0.796933	2.17061	7.03922	4.16681	25.2721	7.19888	8.70603
	-0.02072	-0.53953	-2.20097	-0.23026	-0.08977	2.11486	-0.61776	-1.12544	1.11461	0.458948	-3.60538	-1.95847	2.23175	-0.58365	-0.82271	-0.09714	-2.78575	0.808154	-0.19828	-1.4568		0.151828	2.09156	-0.15325	2.61112	2.57847	4.75289	1.58979	-0.73834	1.39322	1.2677	0.824207	1.29685	-0.05098	0.364835	-0.77679	2.69537	-0.35166	-1.43595	-0.36184	3.30635		0.761141	2.18508	7.03848	4.11209	25.4035	7.26819	8.36267
	-0.2884	-0.04819	-1.91227	-0.16674	-0.02272	1.81815	-0.60432	-0.66547	1.41533	0.567644	-3.39524	-1.66962	2.30517	-0.69292	-0.6171	-0.37728	-2.39903	0.457335	-0.35786	-1.45689		0.133576	2.1912	-0.20229	2.44169	2.99215	4.77275	1.86014	-0.65629	1.37277	1.3521	0.912593	1.32765	0.032604	0.538943	-0.80687	3.04374	-0.50692	-1.73126	0.06002	3.27793		0.874233	2.28068	7.12329	4.19272	25.5532	7.25602	8.11169
	-0.51442	0.311053	-1.47084	-0.03965	-0.00601	1.34629	-0.64489	-0.05245	1.55536	0.43689	-3.02635	-1.3229	2.43374	-0.78434	-0.6172	-0.7697	-2.05103	-0.10764	-0.62335	-1.54198		0.07899	2.3341	-0.28354	2.23313	3.29182	4.81266	2.1305	-0.5976	1.40324	1.39822	0.873324	1.28901	0.082309	0.746274	-0.80696	3.25253	-0.47595	-1.8542	0.546479	3.18264		1.08651	2.46497	7.25942	4.24629	25.3452	7.16234	7.93989
	-0.51449	0.538197	-1.16655	-0.01855	-0.00608	0.860937	-0.73946	0.618126	1.69587	0.196301	-2.81623	-1.09193	2.52511	-0.76615	-0.5027	-1.24631	-1.93539	-0.51698	-0.80065	-1.52083		0.078915	2.37689	-0.18626	2.10254	3.53434	4.79246	2.48638	-0.56842	1.37259	1.49802	0.873236	1.15795	-0.16863	0.812439	-0.73729	3.07834	-0.49163	-1.92818	0.854624	2.99239		1.29185	2.61214	7.2929	4.17803	25.0995	7.11511	7.7153
	-0.41167	0.727019	-0.77119	-0.25182	-0.22432	0.362398	-0.84721	1.11647	1.69578	0.043683	-2.73727	-1.11131	2.50665	-0.78451	-0.25125	-1.33064	-1.83866	-1.00391	-0.65894	-1.28768		0.196727	2.41967	-0.1049	2.07664	3.71968	4.81232	2.79948	-0.55672	1.28106	1.59782	1.02076	1.01918	-0.40284	0.878795	-0.73737	2.8518	-0.53842	-1.87903	0.935319	2.83068		1.48995	2.70052	7.18953	4.04211	24.9288	7.07957	7.45112
	-0.30933	0.745884	-0.64937	-0.67535	-0.52608	0.065693	-1.0498	1.38457	1.39488	-0.06573	-2.39536	-1.14952	2.3416	-0.65669	0.321049	-1.02267	-1.68428	-1.62788	-0.21639	-1.09653		0.323847	2.47641	0.025359	2.10232	3.84818	4.732	3.01283	-0.50978	1.31154	1.68242	1.09929	0.949852	-0.41973	0.828904	-0.72746	2.72953	-0.70922	-1.76862	1.0489	2.82108		1.65271	2.67063	7.08616	3.8659	24.9846	6.93917	7.21333
	-0.14476	0.556893	-0.83227	-0.86572	-0.84463	-0.01536	-0.94185	1.53753	0.993559	-0.21887	-1.89531	-1.24607	2.47016	-0.67505	0.641251	-0.51823	-1.78073	-2.07579	-0.00422	-1.07536		0.505046	2.77629	0.106339	2.18049	3.7766	4.55197	3.15491	-0.48633	1.30127	1.67466	1.13862	0.926635	-0.51995	0.729388	-0.68755	2.4681	-0.9426	-1.62097	1.08125	2.80196		1.72321	2.63337	6.84632	3.58141	25.097	6.92699	7.01514
	0.122242	0.235353	-1.16681	-0.73863	-1.24668	0.052074	-0.76669	1.49907	0.652492	-0.4808	-1.57976	-1.38119	2.57992	-0.72994	0.618231	-0.23767	-1.95509	-2.13441	0.084308	-0.88471		0.568562	3.00465	0.431822	2.38884	3.61961	4.37146	3.28306	-0.52162	1.25024	1.57454	1.26643	0.988117	-0.62058	0.662883	-0.66764	2.20667	-1.06676	-1.44899	1.04863	2.73546		1.69452	2.5667	6.6065	3.28371	24.9075	6.96154	6.80375
	0.183899	-0.18087	-1.47124	-0.54845	-1.3978	0.456325	-0.67224	1.11614	0.531888	-0.45902	-1.42173	-1.65092	2.50633	-0.8031	0.755636	-0.12553	-1.89708	-1.84229	0.296472	-0.54531		0.632085	3.14755	0.675792	2.62328	3.47656	4.03113	3.48215	-0.58042	1.12815	1.52848	1.48294	1.02663	-0.65421	0.588278	-0.72772	2.27631	-1.39306	-1.41216	0.853935	2.6973		1.54551	2.3596	6.38378	2.99923	24.9822	6.96104	6.56596
	-0.04212	-0.52134	-1.62367	-0.29468	-1.46461	0.928068	-0.6858	0.732754	0.251092	-0.19728	-1.21098	-1.92064	2.4148	-0.91237	0.801369	0.350841	-1.6459	-1.53067	0.367282	-0.20592		0.641096	3.36161	0.80606	2.75365	3.27669	3.75091	3.79526	-0.62145	1.0262	1.42067	1.55184	1.07286	-0.37006	0.596514	-0.78755	2.53745	-1.65716	-1.33868	0.70758	2.78291		1.36084	2.10094	6.21197	2.74181	25.1886	6.91381	6.44694
	-0.18629	-0.72972	-1.82145	0.19227	-1.4479	1.35932	-0.61835	0.445306	0.030538	0.152428	-0.97449	-2.07507	2.5613	-1.02208	0.66376	0.743003	-1.35553	-1.21905	0.136815	-0.07851		0.504735	3.58998	0.822227	2.6622	3.03393	3.39053	4.03711	-0.68611	1.02611	1.33613	1.55176	1.21151	0.014586	0.637761	-0.87762	2.83347	-1.87462	-1.21566	0.610361	2.94444		1.22587	1.88662	6.17703	2.57914	25.1878	6.76173	6.35401
	-0.08347	-0.8619	-1.80628	0.636813	-1.41481	1.73689	-0.45671	0.214965	0.050534	0.632273	-0.7901	-2.26762	2.83645	-1.16831	0.343353	0.5464	-1.08499	-0.63474	-0.16412	0.112134		0.296131	3.77544	0.854682	2.6621	2.83406	3.27062	4.12218	-0.78001	0.954955	1.23619	1.58101	1.34243	0.148026	0.687517	-1.01745	3.11205	-1.9525	-1.12986	0.350687	3.01078		1.11217	1.76082	6.26184	2.51089	24.9231	6.69114	6.31385
	-0.0017	-0.76731	-1.65399	0.785099	-1.17993	2.07366	-0.60497	-0.07248	0.17048	0.981461	-0.81657	-2.71098	2.76329	-1.24104	0.022418	0.238192	-0.71762	-0.04995	-0.2701	0.303288		0.087304	3.64694	0.935661	2.70112	2.56273	3.17027	4.22183	-0.82691	0.82268	1.09778	1.59078	1.40391	0.114382	0.70405	-1.17726	3.56468	-1.90598	-1.14228	0.106859	3.00118		1.01977	1.6646	6.39796	2.5103	24.3947	6.64391	6.12885
	-0.00179	-0.65423	-1.45634	0.700215	-0.77801	2.39724	-0.88825	-0.20643	0.351162	1.19999	-0.97484	-3.11576	2.78159	-1.33247	-0.04589	0.238067	-0.5439	0.183631	-0.25245	0.324443		-0.05792	3.41834	0.740301	2.59664	2.34856	3.02982	4.3354	-0.79759	0.792028	0.982454	1.51209	1.41156	0.231474	0.645855	-1.28733	3.93049	-1.92166	-1.13007	-0.0391	3.02014		0.948501	1.59037	6.34592	2.59094	24.0923	6.60837	6.06231
	0.22453	-0.42707	-1.38023	0.530542	-0.61026	2.50517	-1.06351	-0.30244	0.391243	1.13431	-1.10675	-3.48195	2.89133	-1.47872	-0.13767	0.377635	-0.67906	0.125011	-0.16434	0.048606		-0.19406	3.17509	0.707567	2.37502	2.20552	3.18996	4.30711	-0.73904	0.842638	0.874643	1.44301	1.49638	0.298325	0.604466	-1.32717	4.00013	-1.72002	-1.0563	-0.10421	3.09622		0.941097	1.6344	6.31098	2.67125	23.5256	6.71301	6.23329
	0.697363	-0.14357	-1.30448	0.488053	-0.59355	2.53178	-0.92888	-0.5707	0.571446	0.872374	-1.10686	-3.71309	3.07503	-1.84377	-0.1836	0.153632	-0.85342	0.085902	0.065966	-0.24897		-0.22139	2.88961	0.821536	2.15341	2.23399	3.40972	4.1502	-0.68636	0.934239	0.76701	1.48235	1.59643	0.197694	0.504746	-1.42724	3.96509	-1.45618	-1.01947	-0.18558	3.06758		0.954986	1.8407	6.12246	2.83309	22.8466	6.80569	6.37758
	0.882031	-0.10579	-1.25883	0.191702	-0.69432	2.65321	-0.74022	-0.82023	0.732042	0.501128	-1.10698	-3.73245	3.16641	-2.24494	-0.22954	-0.07104	-0.96968	0.124837	0.349019	-0.46106		-0.16696	2.6467	0.984004	2.03618	2.33391	3.52978	3.86535	-0.62179	0.974897	0.613206	1.47242	1.65038	-0.01976	0.455052	-1.49708	3.9126	-1.05239	-1.03188	-0.34779	2.93444		0.898081	2.09873	5.77999	3.00814	22.4687	6.81687	6.54826
	0.799606	0.007293	-1.28937	-0.04106	-0.74474	2.77431	-0.67277	-0.95417	0.79221	0.108036	-1.47548	-3.53961	3.12957	-2.62826	-0.32132	0.097245	-1.18231	-0.16745	0.561183	-0.71564		-0.02188	2.56078	0.967571	1.77542	2.47637	3.32924	3.75155	-0.528	1.00538	0.459585	1.39372	1.681	-0.08688	0.529521	-1.43741	3.80819	-0.57122	-1.05661	-0.42915	2.74418		0.933261	2.32737	5.35199	3.1426	22.4679	6.75824	6.58728
	0.676504	-0.03066	-1.13707	-0.18953	-0.99616	2.84174	-0.51113	-0.89669	0.691706	-0.00138	-1.68584	-2.98113	3.11155	-2.84716	-0.20683	0.012915	-1.37557	-0.53778	0.755626	-1.03398		0.09593	2.80344	0.755922	1.42333	2.89039	3.30902	3.68015	-0.44007	1.15785	0.397946	1.37393	1.78124	0.096788	0.678718	-1.34751	3.59869	-0.15226	-1.03209	-0.44554	2.61104		1.01086	2.55584	5.07794	3.22322	22.957	6.71101	6.73157
	0.614663	0.007124	-0.95466	-0.23201	-1.44856	2.89568	-0.24148	-0.72454	0.451067	-0.00147	-1.79137	-2.30688	2.92769	-2.90205	0.021702	-0.23916	-1.47248	-0.77153	0.826435	-1.31032		0.213748	3.07471	0.544262	1.13679	3.33265	3.36897	3.59452	-0.42838	1.27977	0.397883	1.40318	1.85816	0.197133	0.819618	-1.3076	3.49427	0.220439	-1.00757	-0.42942	2.51576		1.03895	2.7917	5.21407	3.27678	23.5404	6.55893	6.83658
	0.470488	0.082782	-0.74179	-0.2745	-1.70038	3.01678	-0.02583	-0.32214	0.169778	0.216537	-1.79148	-1.59406	2.68914	-2.79293	0.250778	-0.4919	-1.29875	-0.69358	0.667279	-1.35292		0.358823	3.4175	0.234812	0.889074	3.76062	3.14887	3.58015	-0.46954	1.33062	0.367035	1.35404	1.88124	0.297478	0.927302	-1.32768	3.30222	0.515379	-0.98305	-0.39707	2.31598		1.05284	2.90947	5.24715	3.46538	24.2561	6.33676	6.77003
	0.079819	0.082698	-0.65043	-0.63444	-1.86788	3.13822	-0.03939	0.194935	-0.19138	0.500656	-2.31813	-1.03557	2.50528	-2.35495	0.365282	-0.88431	-1.18266	-0.57705	0.507714	-1.39551		0.449595	3.94551	-0.20504	0.732393	4.10318	2.66826	3.49484	-0.47547	1.33053	0.397752	1.36382	1.90432	0.447652	1.0765	-1.21802	3.0408	0.732571	-1.02009	-0.29974	2.15427		1.08075	2.87959	5.48592	3.53247	24.9339	6.27785	6.66421
	-0.29028	0.120485	-0.52897	-0.76121	-1.86794	3.17865	-0.26866	0.674091	-0.49227	0.718667	-2.87114	-0.70814	2.19321	-1.77125	0.593813	-1.33286	-1.27956	-0.5186	0.348557	-1.5226		0.531072	4.43097	-0.57931	0.641262	4.40285	2.22823	3.60841	-0.4344	1.33045	0.43617	1.47192	1.87339	0.598238	1.10134	-1.10836	3.04064	0.763537	-1.08176	-0.05658	2.04018		1.15853	2.70223	5.87785	3.49129	25.2158	6.44062	6.59767
	-0.66038	0.025736	-0.48333	-0.8037	-1.83445	3.17859	-0.45743	1.03813	-0.69274	0.936678	-3.02878	-0.59247	1.84439	-1.20582	0.685382	-1.69718	-1.299	-0.46016	0.029902	-1.69268		0.521912	4.67397	-0.74245	0.61505	4.61678	1.96757	3.59403	-0.4227	1.36093	0.520582	1.58001	1.81931	0.681425	1.00183	-1.1482	3.11028	0.74786	-1.08186	0.137839	2.0877		1.16532	2.50252	6.42375	3.45011	25.0833	6.69685	6.6103
	-1.0099	-0.14432	-0.66588	-0.71901	-1.76739	3.13804	-0.63269	1.15272	-0.733	0.958443	-3.26612	-0.61185	1.73448	-0.69476	0.708197	-1.6131	-1.35671	-0.44073	-0.25331	-1.71402		0.521831	4.61665	-0.53068	0.745111	4.61665	1.52752	3.50873	-0.50484	1.29971	0.674255	1.67848	1.71912	0.714781	0.852481	-1.24827	3.07524	0.747727	-1.09428	0.283916	2.13499		1.10113	2.28082	6.81608	3.4766	24.5356	6.90634	6.55695
	-1.31825	-0.20121	-0.80306	-0.59242	-1.65039	3.08398	-0.90246	0.922835	-0.71301	1.00207	-3.5819	-0.68909	1.84424	-0.45776	0.54767	-1.36128	-1.3379	-0.51886	-0.39517	-1.43787		0.494501	4.65943	-0.02629	0.927674	4.43107	1.00685	3.43735	-0.56364	1.10631	0.720369	1.75701	1.66505	0.648055	0.744661	-1.3581	2.98786	0.825342	-1.05745	0.429606	2.08754		1.12923	2.00737	6.83246	3.47602	23.8377	7.18593	6.31917
	-1.70893	-0.2581	-0.89418	-0.35935	-1.68403	2.97626	-1.13173	0.481883	-0.69299	0.84947	-3.87196	-0.80494	2.00956	-0.53092	0.273099	-1.08139	-1.39561	-0.85017	-0.46613	-1.20472		0.485334	4.64501	0.575904	1.22704	4.07399	0.726633	3.32319	-0.54606	0.872169	0.743206	1.85548	1.65726	0.480436	0.603619	-1.40817	3.00516	0.887413	-1.03292	0.526934	2.1065		1.16441	1.80044	6.90017	3.29982	23.3087	7.53533	5.98932
	-1.89379	-0.23925	-0.92472	0.042801	-1.66732	2.88171	-1.28031	0.022201	-0.45253	0.783784	-3.63484	-0.90103	2.06461	-0.84117	0.135489	-0.35241	-1.45379	-1.33757	-0.60757	-0.99283		0.430964	4.28769	1.2103	1.56586	3.7026	0.886279	3.16663	-0.59297	0.770448	0.73563	1.90468	1.62652	0.329975	0.404457	-1.56799	3.0399	0.871731	-0.97147	0.478064	2.12546		1.1641	1.62291	6.67744	3.27216	22.8369	7.79154	5.56678
	-1.99679	-0.12572	-1.04668	0.423768	-1.65061	2.73349	-1.25336	-0.39956	-0.29194	0.893001	-3.372	-0.86253	2.11966	-1.24232	-0.13908	0.684653	-1.39579	-1.61034	-0.71398	-0.71667		0.330952	3.8449	1.7799	1.83945	3.21722	1.38658	2.88178	-0.73386	0.729616	0.835435	1.95364	1.64189	0.212609	0.213598	-1.69782	2.6738	1.04227	-0.89799	0.267126	2.07778		1.1709	1.55607	6.26654	3.24452	22.5907	7.89591	5.0657
	-1.93514	0.157779	-1.04675	0.613943	-1.76777	2.59844	-1.19942	-0.74457	-0.21216	0.827315	-3.24033	-0.7859	2.24778	-1.55256	-0.39073	1.55331	-1.49269	-1.62994	-0.46637	-0.31353		0.303831	3.50187	2.15428	2.07389	2.70326	1.98658	2.62543	-0.88062	0.698971	0.919841	1.95355	1.68022	0.011895	0.047843	-1.7279	2.30769	1.15099	-0.83653	-0.00881	1.85896		1.20592	1.51158	5.80473	3.23041	22.6277	7.90709	4.66955
	-1.8122	0.64912	-0.9554	0.550257	-1.85176	2.42323	-1.11847	-0.8406	-0.09174	0.979737	-3.02958	-0.7667	2.2477	-2.00897	-0.87155	2.33776	-1.68642	-1.49344	-0.23605	0.131613		0.2765	3.23036	2.17044	2.17785	2.28934	2.70682	2.32633	-0.93928	0.648186	0.866088	1.85515	1.71102	-0.32278	-0.04357	-1.68799	2.11605	1.18196	-0.7138	-0.36595	1.59275		1.2411	1.4891	5.46225	3.20276	22.759	8.00004	4.32651
	-1.75055	0.819457	-1.03165	0.275103	-1.75112	2.28819	-0.94332	-0.76392	0.128635	1.11082	-2.76675	-0.74749	2.08266	-2.41057	-1.32946	2.95446	-2.01523	-1.3379	-0.20068	0.322767		0.258256	2.83048	1.77949	2.21688	2.07518	3.38698	1.99907	-0.93932	0.698796	0.873538	1.69761	1.69552	-0.55698	-0.09346	-1.59833	1.9593	1.07298	-0.70159	-0.7877	1.4501		1.20531	1.4666	5.37598	3.16158	22.9276	8.11609	4.02274
	-1.56539	0.648965	-1.19896	-0.10604	-1.63412	2.28813	-0.87587	-0.6105	0.369573	1.39441	-2.66143	-0.55465	1.91718	-2.46546	-1.71862	3.48699	-2.28593	-0.98726	-0.25393	0.49218		0.185492	2.30187	1.29113	2.09934	1.97501	3.90731	1.81364	-0.98049	0.800578	0.927343	1.59897	1.61848	-0.64086	-0.03541	-1.53842	1.83703	0.90217	-0.73863	-1.09612	1.30721		1.19081	1.45889	5.27261	3.06658	23.0023	8.11559	3.73216
	-1.33955	0.289554	-1.3815	-0.50838	-1.63419	2.38256	-0.79523	-0.53429	0.529691	1.59108	-2.76698	-0.34297	1.86196	-2.2463	-2.06195	3.51493	-2.45983	-0.57808	-0.37806	0.598335		0.140207	1.95885	0.83535	1.94297	1.86089	4.12708	1.81353	-0.96292	0.708809	0.973457	1.44143	1.5644	-0.77498	0.130406	-1.43876	1.7322	0.855394	-0.73873	-1.25871	1.1267		1.2118	1.54728	5.44295	2.75502	23.0204	8.12677	3.57356
	-1.07255	-0.08834	-1.47297	-0.88952	-1.71818	2.55766	-0.87598	-0.61067	0.690287	1.63471	-2.74074	-0.30446	1.95378	-1.91794	-2.1308	3.06638	-2.67291	-0.42208	-0.48447	0.895231		0.158304	1.70164	0.330685	1.76049	1.93223	4.0668	1.87043	-0.89835	0.515411	0.888736	1.23461	1.57976	-0.94218	0.395665	-1.32886	1.83673	0.637936	-0.73884	-1.27509	1.0695		1.23989	1.61331	5.6471	2.457	22.9818	8.12627	3.42815
	-0.72322	-0.50456	-1.53399	-1.12228	-1.8689	2.71958	-0.95706	-0.74507	0.850419	1.78715	-2.74086	-0.20808	2.19217	-1.68094	-1.94811	2.39329	-2.59555	-0.44168	-0.74996	1.17138		0.158222	1.54454	0.004936	1.73429	2.06041	3.84669	1.91306	-0.79868	0.322006	0.811888	1.14606	1.61056	-0.95908	0.68583	-1.27919	1.83658	0.404559	-0.87409	-1.16151	1.19295		1.25378	1.65734	5.80035	2.18605	22.7927	8.10242	3.11118
	-0.37389	-1.09075	-1.56453	-1.16476	-2.0364	3.00234	-1.03813	-0.93658	0.770465	1.80892	-2.60917	-0.0157	2.55921	-1.26124	-1.58207	1.3005	-2.13136	-0.42225	-1.08634	1.06504		0.139977	1.45861	-0.10931	1.89045	2.10316	3.54644	1.94145	-0.69901	0.199918	0.78104	1.21497	1.65661	-0.94247	0.859945	-1.30904	1.81899	0.2182	-1.08321	-0.93459	1.37353		1.28186	1.68642	5.71407	1.92864	22.7164	7.91528	2.79422
	0.119531	-1.37487	-1.4427	-0.99577	-2.32178	3.25843	-1.22689	-1.14774	0.549433	2.00558	-2.29362	0.119263	3.05489	-0.62271	-1.10144	0.347395	-1.57082	-0.26672	-1.28094	0.789204		0.176028	1.45848	-0.06054	2.16403	2.18879	3.32586	2.15478	-0.6757	0.138712	0.734983	1.33292	1.73371	-0.92587	0.942717	-1.31912	1.71417	0.202523	-1.19384	-0.72393	1.4401		1.33108	1.76741	5.40582	1.63093	22.81	7.7632	2.66201
	0.489448	-1.26134	-1.2603	-0.78389	-2.58998	3.35287	-1.40216	-1.37762	0.348965	2.13614	-1.92535	0.022713	3.56851	-0.23998	-0.6208	-0.55025	-1.08728	-0.16925	-1.31647	0.68286		0.221373	1.70115	-0.10958	2.67217	2.34554	3.20593	2.25444	-0.66988	0.087927	0.696433	1.43116	1.81062	-0.92601	0.909626	-1.3492	1.66209	0.404165	-1.21857	-0.46453	1.57307		1.37336	1.77448	5.23402	1.50854	22.7525	7.73934	2.71423
	0.612871	-0.92103	-1.07789	-0.65731	-2.69035	3.25832	-1.56392	-1.37771	0.027982	2.20163	-1.47801	-0.09313	4.04581	-0.20352	-0.3006	-1.22267	-0.66229	0.006276	-1.22792	0.746514		0.23947	2.02963	-0.10972	3.10202	2.53088	3.20576	2.19731	-0.70503	0.179286	0.680978	1.5592	1.83371	-1.00988	0.776696	-1.36928	1.6445	0.575078	-1.2433	-0.20512	1.80103		1.40854	1.71504	5.0455	1.71067	22.6007	7.69211	2.77934
	0.653945	-0.63753	-0.9256	-0.63621	-2.59012	3.1236	-1.55048	-1.22427	-0.293	2.3983	-1.10975	-0.22781	4.39447	-0.38587	-0.34654	-1.89577	-0.1981	0.33741	-1.13939	0.449428		0.193962	2.3438	-0.04466	3.53186	2.58793	3.26571	2.08316	-0.78732	0.423453	0.765384	1.75576	1.71036	-1.12686	0.569422	-1.40936	1.60946	0.776726	-1.18213	-0.10779	1.95328		1.37985	1.67055	5.07899	2.02107	22.4871	7.77339	2.92394
	0.530354	-0.41038	-0.87996	-0.50912	-2.2885	3.00205	-1.48335	-1.20563	-0.43369	2.70376	-0.87264	-0.53612	4.5961	-0.51385	-0.41485	-2.28816	-0.00454	0.746123	-0.99811	0.067358		0.221144	2.55787	-0.1752	3.88373	2.81615	3.34521	2.05487	-0.92807	0.759056	0.872885	1.90351	1.51005	-1.26098	0.337242	-1.44943	1.67868	0.931719	-0.93628	-0.12417	1.96248		1.40084	1.66284	5.11248	2.18259	22.5802	7.93616	3.121
	0.427346	-0.22156	-0.92573	-0.23415	-2.10397	2.77284	-1.36188	-1.32038	-0.35344	2.92177	-0.95183	-0.99877	4.68791	-0.71447	-0.50662	-2.09247	-0.23699	0.999678	-0.85642	-0.03899		0.293752	2.67183	-0.33795	4.01379	3.1587	3.4252	2.11143	-1.09833	1.08448	1.00366	1.97218	1.3327	-1.24437	0.204312	-1.40953	1.62661	1.05598	-0.67811	-0.15679	1.92455		1.52811	1.72149	5.2482	2.20908	22.5794	8.20406	3.2389
	0.160161	-0.16483	-1.09339	-0.06467	-1.97018	2.42246	-1.09223	-1.49316	-0.13306	2.74729	-1.26762	-1.40353	4.54082	-1.04299	-0.62131	-2.23227	-0.5658	1.11619	-0.53792	-0.08158		0.239159	2.87192	-0.32178	3.94844	3.35834	3.48513	1.9406	-1.20971	1.25734	1.16484	2.03123	1.13219	-1.345	0.096486	-1.35962	1.67839	1.0714	-0.46919	-0.05946	1.95304		1.59153	1.80969	5.50408	2.30324	22.4658	8.34347	3.19906
	-0.10702	-0.33534	-1.27593	-0.02237	-1.7357	2.01809	-0.71488	-1.70386	0.06772	2.41979	-1.50496	-1.57679	4.28389	-1.24361	-0.64433	-2.28853	-0.89461	1.25268	-0.2017	-0.42117		0.184573	2.8432	-0.01261	3.62276	3.50079	3.44489	1.67001	-1.292	1.38943	1.28774	2.07058	0.962741	-1.42847	0.054899	-1.27995	1.69569	0.916147	-0.30952	-0.09209	1.92439		1.59122	1.91285	5.58849	2.24853	22.5212	8.40138	3.10612
	-0.02478	-0.60007	-1.51942	0.294991	-1.6183	1.73488	-0.37771	-2.06806	0.368438	2.00482	-1.68894	-1.67334	4.00858	-1.24369	-0.52984	-2.37286	-1.18469	1.31113	0.204987	-0.952		0.220839	2.70007	0.296569	3.32285	3.67218	3.18471	1.5277	-1.34478	1.45047	1.37233	2.04092	0.839403	-1.34527	0.112958	-1.25004	1.80022	0.713868	-0.17419	-0.18969	1.84815		1.65479	1.94193	5.58775	1.95051	22.9164	8.48237	3.02638
	0.118719	-0.78906	-1.79338	0.697155	-1.81936	1.43818	-0.14856	-2.25957	0.709326	1.5024	-1.8472	-1.57696	3.93498	-0.97013	-0.23256	-1.9807	-1.49413	1.29153	0.470318	-1.24909		0.320697	2.55727	0.524251	3.12733	3.95723	2.86441	1.4563	-1.3272	1.33857	1.35687	1.87353	0.854583	-0.99413	0.146099	-1.25013	1.86985	0.51196	-0.11273	-0.09237	1.78165		1.8032	1.98596	5.26239	1.67955	23.3681	8.47019	2.94695
	0.098044	-0.94063	-2.03687	0.844937	-2.13791	1.10099	-0.01392	-2.31722	0.969872	0.869316	-1.82096	-1.42317	3.89814	-0.69659	-0.09514	-1.64401	-1.68786	1.13535	0.682904	-1.65242		0.302452	2.42843	0.930834	2.89268	3.94315	2.42389	1.29974	-1.21579	0.962042	1.27233	1.67657	0.885384	-0.8268	0.162639	-1.20022	1.99142	0.278958	-0.14977	0.150797	1.76253		1.95886	2.0226	4.93703	1.67898	23.5557	8.39988	2.98597
	-0.23087	-0.88391	-2.23465	0.844842	-2.08764	0.764108	0.040025	-2.10669	1.11038	0.03947	-1.61021	-0.97998	3.87968	-0.40478	-0.04941	-1.61607	-1.59112	0.99917	0.930526	-2.01326		0.202439	2.44262	1.37042	2.67106	3.75724	1.86363	1.08582	-1.10436	0.595704	1.08774	1.40076	0.877599	-0.77709	0.179178	-1.2303	2.1134	0.07705	-0.23606	0.329352	1.85743		2.00824	1.97795	4.88537	1.84082	23.4982	8.37602	3.06428
	-0.53923	-0.84611	-2.35661	1.03552	-1.86992	0.669558	-0.08155	-1.6659	1.13038	-0.52854	-1.50553	-0.57538	3.95311	-0.13124	0.13329	-1.30811	-1.45567	0.823484	0.859559	-2.0771		0.238699	2.42819	1.7448	2.57962	3.60025	1.42309	0.957751	-1.06343	0.43286	0.864851	1.06605	0.916117	-0.52604	0.203818	-1.31013	2.07836	-0.15633	-0.23617	0.458797	1.92399		2.20633	1.83736	4.83333	2.01587	23.2525	8.45702	3.1429
	-0.66282	-0.67622	-2.52391	1.52246	-1.78609	0.831479	-0.32433	-1.11044	0.989689	-0.85606	-1.40021	-0.42158	4.15475	0.050947	0.224859	-1.0282	-1.32065	0.57022	0.611792	-1.94968		0.311307	2.6426	1.82577	2.6317	3.45719	0.962538	1.07132	-1.01649	0.341092	0.695654	0.770771	0.96235	-0.32561	0.236965	-1.39021	2.07821	-0.38934	-0.28552	0.685714	1.93343		2.53926	1.71157	4.8326	2.35302	22.8368	8.50325	3.14233
	-0.88884	-0.60057	-2.50874	1.71264	-1.6523	0.979581	-0.52658	-0.51662	0.848999	-0.98734	-1.61057	-0.38308	4.22818	0.050865	0.316428	-0.83185	-1.32074	0.219401	0.133637	-1.73779		0.229465	2.82805	1.80934	2.72292	3.3002	0.602172	1.18522	-0.96381	0.300259	0.580331	0.563949	1.00068	-0.22528	0.154057	-1.42028	1.99083	-0.57569	-0.43308	0.848024	1.87623		2.75153	1.73343	4.86608	2.75817	22.12	8.51442	2.99661
	-1.11485	-0.63852	-2.44822	1.69134	-1.30034	1.12768	-0.72885	-0.2097	0.769045	-1.11809	-1.71612	-0.53703	4.11784	-0.20457	0.453287	-1.11199	-1.30146	-0.03386	-0.20232	-1.48288		0.066065	2.98491	1.9722	2.77469	3.04315	0.241791	1.21361	-0.92862	0.402041	0.526389	0.514824	0.985183	-0.24216	0.087552	-1.46036	1.85153	-0.62247	-0.58065	0.928732	1.86662		2.83624	1.71833	5.12156	2.94675	21.2518	8.49057	2.89079
	-1.07427	-0.78964	-2.25021	1.73364	-0.96516	1.42427	-0.99863	0.058392	0.507857	-1.22749	-1.97981	-0.61429	4.00793	-0.67881	0.705281	-1.50507	-1.28218	-0.17053	-0.50367	-0.99524		-0.02465	3.17038	2.15097	2.82678	2.95728	0.161476	1.32718	-0.92279	0.717276	0.541718	0.416187	1.05456	-0.15896	0.087484	-1.5502	1.5901	-0.38973	-0.67926	0.864004	1.8475		2.84303	1.62949	5.37704	2.94618	20.5157	8.46671	2.71898
	-0.62202	-1.03589	-2.00686	1.69115	-1.01559	1.80184	-1.33559	0.192165	0.247132	-0.92202	-2.40101	-0.9226	3.86083	-1.29922	0.979648	-1.86941	-1.37863	-0.42379	-0.78688	-0.48585		-0.07924	3.24176	2.31384	2.94409	3.01433	0.36169	1.64029	-0.93459	0.961443	0.695391	0.366821	1.17006	-0.12562	0.004569	-1.59027	1.43293	-0.12588	-0.65473	0.880104	1.72389		2.87111	1.55527	5.20523	2.89147	20.2133	8.40807	2.63924
	-0.14919	-1.18701	-1.68733	1.41602	-1.30057	1.94994	-1.52468	0.19208	0.126528	-0.50725	-2.61137	-1.34667	3.6039	-1.88307	1.07122	-2.40216	-1.32108	-0.56045	-0.83971	-0.23145		-0.2608	3.19874	2.2648	2.99618	3.14284	0.481737	2.08135	-0.88779	1.06298	0.879671	0.297985	1.23944	-0.15925	-0.02041	-1.62035	1.53746	0.184607	-0.72871	0.782498	1.68572		2.77872	1.51817	5.06805	2.78292	20.2502	8.30244	2.73106
	0.117815	-1.41387	-1.24626	0.844101	-1.60233	1.96339	-1.63243	0.13443	0.186695	-0.07061	-2.79599	-1.4818	3.27345	-2.48565	1.07113	-2.96299	-1.10817	-0.65808	-0.76932	-0.1678		-0.50575	2.97013	2.36208	3.061	3.1713	0.741587	2.23802	-0.85259	1.08327	1.07183	0.219051	1.2932	-0.15939	-0.03709	-1.65019	1.51987	0.448448	-0.70419	0.636542	1.69516		2.60115	1.51046	5.08443	2.59286	20.3816	8.2669	2.95452
	0.364248	-1.39547	-1.01815	0.611341	-1.92086	1.97683	-1.74051	-0.05708	0.126348	0.21299	-2.76975	-1.50072	3.09003	-2.90508	0.910604	-3.29926	-0.81826	-0.71624	-0.50398	-0.14664		-0.61485	2.84163	2.55755	3.10003	3.2566	1.08157	2.22364	-0.86439	1.05263	1.2332	0.100937	1.34715	-0.19303	0.070592	-1.69027	1.57206	0.650461	-0.43371	0.522679	1.74269		2.53004	1.42884	5.03237	2.34898	20.588	8.27808	3.30963
	0.611155	-1.24405	-0.80527	0.526457	-2.10514	1.94977	-1.76725	-0.2102	-0.05403	0.34407	-2.76987	-1.40481	2.9613	-3.10614	0.636033	-3.27132	-0.56708	-0.77486	-0.30911	-0.12549		-0.72374	2.79861	2.4922	3.02163	3.37081	1.40153	2.25203	-0.92304	0.950907	1.30992	-0.13544	1.41634	-0.34349	0.186778	-1.66036	1.76341	0.712162	-0.21248	0.327987	1.7902		2.55796	1.42113	4.96321	2.21337	20.9642	8.37104	3.48031
	0.836989	-1.01736	-0.66821	0.420881	-2.18913	1.80155	-1.61911	-0.38297	-0.0943	0.365835	-2.69091	-1.17338	2.74113	-3.12449	0.132284	-3.10301	-0.29652	-0.77494	-0.13239	-0.10432		-0.88713	2.72698	2.32945	2.99573	3.4704	1.70146	2.28042	-1.00519	0.737135	1.34833	-0.25357	1.41628	-0.41062	0.211424	-1.50071	2.05944	0.525803	-0.10206	0.279117	1.80894		2.62153	1.48734	5.01381	2.09131	21.3028	8.45204	3.55893
	0.836898	-0.84702	-0.66828	0.335998	-2.17242	1.61251	-1.40345	-0.53656	-0.2149	0.234561	-2.61195	-0.76922	2.57566	-3.1063	-0.41676	-2.71085	-0.08361	-0.46332	-0.07931	-0.08316		-0.95968	2.65569	2.06852	2.90429	3.54175	1.90118	1.96706	-1.04636	0.61504	1.30209	-0.20437	1.3701	-0.44426	0.252869	-1.36106	2.28567	0.199498	0.020959	0.359813	1.80886		2.64961	1.54598	5.25217	1.84743	21.4152	8.43985	3.61115
	0.919139	-0.71501	-0.8207	0.293509	-2.02185	1.62595	-1.22831	-0.53665	-0.3752	-0.09296	-2.69115	-0.28745	2.63071	-3.06984	-0.96634	-2.15028	-0.12242	-0.22974	-0.07938	-0.06201		-0.95088	2.65557	1.95466	2.82589	3.48445	2.04128	1.39749	-1.0934	0.614956	1.20216	-0.03714	1.30831	-0.57798	0.219585	-1.25139	2.28553	-0.23528	0.217567	0.489644	1.6662		2.72012	1.7081	5.35409	1.63029	21.3012	8.38122	3.5446
	1.10381	-0.41212	-1.03371	0.229822	-1.63633	1.58539	-1.03967	-0.51755	-0.57613	-0.5735	-2.63855	-0.0179	2.63063	-2.83284	-1.51593	-1.61778	-0.39314	-0.11276	-0.13263	-0.0196		-0.88736	2.59824	1.72671	2.77359	3.45575	2.02108	0.899179	-1.13443	0.614873	1.00987	0.120231	1.26194	-0.79582	0.120069	-1.1215	2.45985	-0.67043	0.2544	0.457008	1.5997		2.78369	1.87022	5.28493	1.41348	21.0554	8.26391	3.37281
	1.02187	-0.37479	-1.20102	-0.29968	-1.33472	1.53166	-0.75651	-0.28738	-0.53605	-1.03168	-2.61229	0.00131	2.5019	-2.57714	-1.90509	-1.02981	-0.72195	0.081794	-0.20318	0.171046		-0.8511	2.54091	1.44986	2.6955	3.32734	2.16116	0.514888	-1.1286	0.594408	0.840852	0.297318	1.16947	-0.96304	-0.0791	-1.06183	2.68608	-1.01192	0.106543	0.505611	1.5901		2.85419	1.988	5.31841	1.33202	20.9225	8.10014	3.1746
	0.83653	-0.26126	-1.49022	-0.74391	-1.31801	1.63927	-0.56786	0.152947	-0.31519	-1.16296	-2.5076	-0.11453	2.31848	-2.35839	-2.15674	-0.66505	-0.99313	0.218283	-0.18595	0.043958		-0.75145	2.35521	1.36821	2.73454	3.21287	2.30079	0.230042	-1.09355	0.584137	0.771523	0.543159	1.06156	-1.03017	-0.22014	-1.02192	2.77317	-1.38487	0.020546	0.716283	1.49482		2.89648	1.94333	5.36901	1.29083	20.8277	7.92469	3.18724
	0.487028	-0.07244	-1.91654	-1.01957	-1.28452	1.82787	-0.48691	0.516975	-0.01448	-1.20678	-2.24414	-0.46143	2.24489	-2.08485	-1.97403	-0.21675	-1.37956	0.276743	-0.11515	-0.44438		-0.53369	2.06939	1.25398	2.76052	3.08447	2.1408	-0.15459	-1.02898	0.655122	0.756067	0.710383	1.02291	-1.23088	-0.2202	-1.13175	2.86026	-1.78892	0.020441	0.878593	1.4757		2.92439	1.81014	5.31696	1.30379	20.8269	7.80738	3.27874
	0.096344	0.060029	-2.28156	-1.29472	-1.11716	1.9898	-0.36545	0.82344	0.607134	-1.2506	-1.84952	-1.03938	2.1166	-1.64688	-1.81371	0.259619	-1.63138	0.023015	0.026566	-0.95396		-0.43405	1.82648	1.22124	2.87753	2.856	1.76038	-0.39667	-0.95868	0.655031	0.79448	0.720158	1.046	-1.31475	-0.15385	-1.23182	2.96436	-1.91308	-0.05354	0.732251	1.52321		3.00216	1.7287	5.35044	1.42471	20.8634	7.86529	3.37055
	-0.37667	-0.03472	-2.52504	-1.52748	-0.88227	2.07041	-0.25782	0.976872	1.06854	-1.22884	-1.42853	-1.63662	1.93274	-1.1728	-1.56226	0.707918	-1.67019	-0.05465	0.079653	-1.44179		-0.31602	1.54068	1.09108	3.03369	2.79872	1.25975	-0.46772	-0.89426	0.502382	0.855987	0.671034	1.0768	-1.2479	-0.08768	-1.23191	3.10379	-1.78919	-0.28729	0.60254	1.72284		2.99476	1.4996	5.46946	1.64036	20.9759	7.99329	3.52803
	-0.74628	-0.3752	-2.79901	-1.56997	-0.88235	2.286	-0.25788	1.03435	1.42951	-1.22893	-1.16507	-2.07998	1.95103	-0.75309	-1.24151	1.15624	-1.57345	0.042351	0.185485	-1.80261		-0.18004	1.44043	1.00945	3.09881	2.81289	0.779634	-0.35416	-0.80619	0.410856	0.955786	0.5921	1.02272	-1.09773	-0.07115	-1.25198	3.1211	-1.49424	-0.42254	0.618641	1.8463		2.95897	1.2705	5.65651	1.8022	21.2578	8.16774	3.84387
	-0.76696	-0.56419	-2.98191	-1.46408	-0.89921	2.55559	-0.54115	0.899949	1.64989	-1.40341	-0.87588	-2.27252	2.09799	-0.42474	-1.10465	1.43613	-1.28354	-0.05483	0.132239	-2.16345		-0.09856	1.24043	0.960403	3.26802	2.85564	0.158763	-0.16932	-0.7124	0.31908	1.06329	0.464131	1.01494	-0.94714	-0.0297	-1.24207	3.0686	-1.1371	-0.52115	0.423562	1.85573		2.80979	1.13732	5.75842	1.74749	21.4458	8.34219	4.14619
	-0.62346	-0.86679	-2.99684	-1.52777	-0.83255	2.69051	-0.77042	0.670065	1.60963	-1.66585	-0.79692	-2.19543	2.318	-0.26082	-0.94433	1.88442	-0.99363	0.00362	-0.00919	-2.03655		-0.03504	1.19741	0.846556	3.41144	2.76977	-0.36143	0.10104	-0.58937	0.247929	1.1171	0.267164	0.984012	-0.8468	-0.04637	-1.19217	3.03357	-0.59374	-0.74259	0.098906	1.95086		2.58272	1.18857	5.74059	1.78751	21.5955	8.43487	4.38286
	-0.31529	-1.20727	-2.92109	-1.69744	-0.86579	2.67695	-0.91868	0.554852	1.20832	-1.94964	-0.87611	-2.08022	2.6299	-0.2609	-0.92151	2.19305	-0.56818	0.04209	-0.1865	-1.56965		-0.01695	1.26879	0.732321	3.45046	2.69819	-0.62162	0.513923	-0.5248	0.085092	1.10164	0.109627	0.845236	-0.5794	-0.17911	-1.0725	2.99853	0.151402	-0.96402	-0.25787	1.99816		2.38403	1.41703	5.75697	1.89489	21.557	8.46942	4.59344
	0.116376	-1.3399	-2.8145	-1.84539	-1.05048	2.66339	-1.09394	0.459283	0.446404	-2.32089	-0.77078	-1.79138	2.99694	-0.38844	-0.69298	2.24906	-0.41335	0.237112	-0.46971	-1.29401		0.019103	1.25438	0.699575	3.48919	2.82669	-0.64182	0.883716	-0.52485	-0.04743	1.00922	-0.0282	0.660353	-0.32873	-0.37827	-0.87286	3.03327	0.648494	-1.17315	-0.5013	2.00759		2.10726	1.6309	5.63648	1.97553	21.4622	8.32901	4.72452
	0.527459	-1.11276	-2.81457	-1.97267	-1.26832	2.56884	-1.30971	0.15219	-0.09552	-2.64841	-0.61338	-1.54066	3.27209	-0.53467	-0.37278	2.277	-0.41344	0.35409	-0.52253	-0.89086		-0.02618	1.26856	0.732042	3.51517	2.88375	-0.3419	1.2396	-0.55427	-0.11858	0.916984	-0.16603	0.560164	-0.19529	-0.54402	-0.79296	3.15525	0.881235	-1.25915	-0.77761	1.8459		1.88729	1.86675	5.46508	1.9208	21.4425	8.1302	4.78995
	0.650882	-0.67822	-2.76893	-2.05756	-1.35231	2.29915	-1.41779	-0.02013	-0.49685	-2.80155	-0.66621	-1.40616	3.36389	-0.75357	-0.00618	2.33235	-0.3748	0.451108	-0.61122	-0.36022		-0.15346	1.19692	0.894911	3.61944	2.92651	0.137876	1.35316	-0.63055	-0.22055	0.855529	-0.28438	0.62164	-0.09495	-0.51108	-0.70329	3.27682	0.94293	-1.37007	-1.03729	1.59873		1.7452	2.09522	5.37882	1.96083	21.4417	7.9314	4.59175
	0.568457	-0.35685	-2.58652	-1.93047	-1.31881	1.86778	-1.25615	-0.00103	-1.03829	-2.71419	-0.69206	-1.23261	3.2903	-0.91765	0.519739	2.41643	-0.58788	0.821263	-0.48765	0.127423		-0.29868	1.1682	1.07368	3.63239	2.96891	0.678253	1.33879	-0.77144	-0.20026	0.793896	-0.30417	0.621577	0.088726	-0.4032	-0.53365	3.29411	0.927254	-1.44375	-0.97244	1.46537		1.71651	2.26474	5.39519	2.16296	21.2333	7.80239	4.38004
	0.424283	-0.07334	-2.44983	-1.78269	-1.18462	1.5309	-1.13469	-0.03947	-1.35927	-2.51805	-0.53466	-1.30986	3.19833	-0.79027	0.794651	2.36018	-1.05176	0.879709	-0.16916	0.254827		-0.46207	0.982504	1.17135	3.60617	3.09743	1.17856	1.18222	-0.93568	-0.20034	0.747655	-0.13695	0.660089	0.289553	-0.2789	-0.45374	3.31141	0.632418	-1.33334	-0.92384	1.35127		1.72331	2.33077	5.37736	2.20298	20.8365	7.79049	4.10298
	0.136515	0.096998	-2.37371	-1.69799	-1.16792	1.38236	-1.05406	-0.11631	-1.31919	-2.10327	-0.4557	-1.42571	2.92302	-0.48019	0.908592	2.24845	-1.57421	0.801578	0.237952	0.169749		-0.64343	0.75389	1.26863	3.69709	3.31136	1.51854	0.925872	-1.0472	-0.11893	0.6862	0.010572	0.767868	0.439727	-0.12971	-0.52381	3.41595	0.042138	-1.17367	-0.859	1.28477		1.7301	2.25671	5.35952	2.06738	20.6662	7.76663	3.90448
	-0.13067	0.077978	-2.34331	-1.50731	-1.16799	1.18014	-0.9866	-0.07802	-0.9587	-1.55732	-1.08778	-1.48366	2.59259	-0.04221	0.816818	2.10799	-1.78684	0.78198	0.786415	0.424652		-0.7707	0.6397	1.28478	3.76222	3.39698	1.8385	0.825981	-1.09425	-0.04795	0.655352	0.217226	0.906512	0.623807	0.044408	-0.76363	3.45068	-0.40856	-0.96475	-0.66457	1.17997		1.82899	2.13831	5.32457	1.9856	20.6088	7.74277	3.70627
	-0.29543	-0.12995	-2.23671	-1.44381	-1.11812	0.950927	-0.77095	0.324382	-0.75793	-1.0988	-1.85103	-1.31011	2.48224	0.249598	0.633919	1.82785	-1.80629	0.762382	1.26441	0.679049		-0.88866	0.53946	1.25205	3.76211	3.53945	2.05828	0.754926	-1.10017	0.053841	0.601415	0.463295	0.921875	0.907957	0.243236	-1.01319	3.41565	-0.64157	-0.64502	-0.37268	1.18941		1.89257	2.01252	5.25541	2.02562	20.4385	7.74227	3.49488
	-0.17202	-0.5651	-2.10001	-1.61349	-1.06784	0.802705	-0.5283	0.650035	-0.55763	-0.61895	-2.48311	-1.02126	2.6108	0.431786	0.405184	1.2951	-1.96128	0.626183	1.72426	0.742704		-0.87966	0.453533	1.0078	3.7359	3.53932	2.07814	0.811484	-1.09434	0.216503	0.501479	0.669948	0.806254	1.19212	0.268074	-1.283	3.3806	-0.84347	-0.25171	-0.11328	1.36047		1.86387	1.86454	5.01559	1.9303	20.0418	7.69505	3.54711
	0.115564	-1.01919	-2.22161	-1.97341	-1.0847	0.775648	-0.50136	0.688325	-0.09622	-0.09486	-3.21997	-1.04064	3.01459	0.449975	0.152985	0.873946	-1.90328	0.216832	2.06048	0.785109		-0.78001	0.339343	0.730938	3.55344	3.46774	2.1982	0.925395	-1.05328	0.196045	0.309377	0.778045	0.76761	1.25857	0.143646	-1.59256	3.4328	-1.13868	0.09265	-0.08092	1.44607		1.76437	1.65763	4.67311	1.88912	19.8711	7.50791	3.52015
	0.506064	-1.43496	-2.41975	-2.12189	-1.2522	0.681098	-0.46091	0.822098	0.405351	0.276188	-4.08865	-1.07931	3.47308	0.322449	0.061211	0.341861	-1.61337	0.041146	2.11357	0.869507		-0.72558	0.353517	0.617092	3.38401	3.45333	2.23763	1.0393	-1.04157	0.104519	0.0863	0.699347	0.659699	1.24207	-0.04722	-1.85212	3.50244	-1.35613	0.313884	-0.03233	1.41744		1.68601	1.44313	4.39907	1.875	19.8514	7.1692	3.50639
	0.83483	-1.90799	-2.4804	-2.18507	-1.10163	0.519388	-0.33978	0.956328	0.806018	0.450993	-5.0364	-0.98294	4.02389	0.212744	-0.14459	-0.05122	-1.3041	0.080096	2.02488	0.996911		-0.71657	0.481774	0.649158	3.20154	3.38209	2.41779	1.28115	-1.05925	-0.0787	-0.03672	0.630276	0.551793	1.14146	-0.20486	-1.9122	3.38016	-1.34072	0.47355	-0.01622	1.31263		1.55102	1.22881	4.21057	1.9015	19.7	6.79517	3.46624
	1.06066	-2.22953	-2.38941	-2.41834	-0.85036	0.519327	-0.20482	1.03299	0.9867	0.450896	-5.35218	-0.98302	4.48238	-0.02442	-0.39624	-0.21909	-1.05246	-0.11464	1.83029	0.784824		-0.77116	0.638976	0.567912	2.94079	3.29621	2.51782	1.43748	-1.10042	-0.24178	-0.13665	0.551343	0.42074	0.840272	-0.3542	-1.8223	3.25789	-1.3253	0.571653	-0.19505	1.23661		1.39491	1.05868	4.1414	1.7659	19.5293	6.59635	3.49207
	1.14291	-2.45638	-2.26759	-2.6087	-0.76652	0.707924	-0.13737	0.879419	1.24725	0.341484	-5.37866	-1.31062	4.73915	-0.15239	-0.89999	-0.10759	-1.07189	-0.48497	1.60025	0.529731		-0.80736	0.781525	0.518878	2.74527	3.15351	2.65743	1.50862	-1.1297	-0.43493	-0.1752	0.45294	0.328077	0.4051	-0.54487	-1.70264	3.13604	-1.41873	0.497969	-0.42224	1.05587		1.23864	0.969836	4.22621	1.54908	19.3591	6.52604	3.58388
	1.12223	-2.5322	-2.22195	-2.48212	-0.74981	1.00451	-0.04324	0.764663	1.52788	0.057689	-5.37878	-1.75398	4.75744	-0.06112	-1.60946	0.313312	-1.07198	-0.93334	1.42295	0.168911		-0.96167	0.895821	0.469832	2.52366	3.13909	2.87768	1.57943	-1.15325	-0.58783	-0.14448	0.443004	0.328014	-0.13014	-0.70251	-1.59298	3.0312	-1.37221	0.325486	-0.60069	0.77063		1.13205	0.902994	4.37905	1.42669	19.3583	6.52555	3.50414
	0.957962	-2.57016	-2.00906	-2.29144	-0.76667	1.36826	0.212927	0.840872	1.62822	-0.44473	-5.43161	-1.92723	4.61079	0.047983	-2.57102	0.480928	-1.0527	-1.05003	1.22835	-0.27692		-1.16141	1.13849	0.437098	2.53659	3.25298	2.69717	1.67909	-1.12392	-0.60805	-0.02158	0.521761	0.366531	-0.54816	-0.71919	-1.46332	3.11829	-1.07727	0.140984	-0.63332	0.54229		1.06787	0.917469	4.61742	1.06132	19.3764	6.61822	3.60914
	0.629028	-2.38134	-1.70476	-2.33392	-0.69961	1.79983	0.550093	0.821598	1.62813	-0.92528	-5.32629	-1.9852	4.26197	0.066172	-3.78413	0.84569	-1.05279	-1.24522	1.10421	-0.59526		-1.32481	1.39545	0.25805	2.57531	3.33861	2.37687	1.72172	-1.0125	-0.44539	0.193658	0.708469	0.482021	-0.74927	-0.67794	-1.28367	3.30965	-0.72013	-0.09277	-0.61721	0.352027		1.03225	0.983673	4.83908	0.614731	19.4699	6.85108	3.8722
	0.52602	-1.98422	-1.5833	-2.5036	-0.69969	2.16359	0.900439	0.745218	1.5678	-1.44904	-4.95803	-2.10104	3.85801	-0.15272	-4.85974	1.06944	-1.13033	-1.55702	1.06869	-0.7011		-1.40665	1.48081	-0.10031	2.49723	3.38136	2.21688	1.52239	-0.90696	-0.20146	0.370242	0.8757	0.659245	-0.76615	-0.6531	-1.20377	3.51843	-0.42555	-0.25264	-0.47152	0.190326		1.01775	1.07927	4.94059	0.289643	19.4314	7.20048	4.14814
	0.608261	-1.66285	-1.62908	-2.63036	-0.85081	2.40618	1.1701	0.438582	1.48784	-1.82029	-4.56338	-2.19713	3.72972	-0.46296	-5.63795	0.985112	-1.34342	-1.61564	1.05089	-0.5742		-1.42489	1.40952	-0.29566	2.549	3.45237	2.13656	1.43676	-0.81903	0.083455	0.562402	1.01359	0.836464	-0.59882	-0.67808	-1.10411	3.62297	-0.17689	-0.42483	-0.24423	-0.00945		1.00325	1.16009	5.17896	0.194325	19.3362	7.50343	4.49036
	0.875261	-1.36042	-1.87257	-2.63045	-0.95118	2.56778	1.25105	0.055194	1.32706	-1.90784	-4.11604	-2.06262	3.63775	-0.82801	-6.05003	0.5927	-1.36241	-1.3816	1.01579	-0.4893		-1.47019	1.38079	-0.4588	2.77039	3.50942	1.73611	1.46514	-0.74873	0.347747	0.746676	1.12169	1.02122	-0.26443	-0.67815	-0.88446	3.83177	0.040299	-0.53575	-0.01732	-0.07595		1.03134	1.19673	5.28087	0.166993	19.241	7.59611	4.72703
	1.16286	-0.9633	-2.19187	-2.73653	-1.06873	2.56773	1.23748	-0.40495	1.18638	-1.90794	-3.53691	-1.79307	3.5274	-1.3936	-5.98191	0.312561	-1.2855	-1.06996	0.820778	-0.31939		-1.42505	1.36637	-0.44264	3.00484	3.50929	1.25551	1.35099	-0.69018	0.500229	0.823576	1.21993	1.15215	0.320779	-0.65331	-0.61483	4.07586	0.009066	-0.64637	0.079638	-0.11411		1.05926	1.24076	5.33147	-0.00953	19.0707	7.50244	5.01648
	1.55336	-0.60406	-2.6182	-2.80022	-1.15271	2.41951	1.0889	-0.86508	0.985908	-1.79872	-2.64212	-1.48493	3.56408	-1.97747	-5.34086	0.115958	-1.22749	-1.14809	0.697066	-0.065		-1.33427	1.26613	-0.37757	3.21349	3.42376	1.19524	1.12315	-0.70184	0.591831	0.861994	1.29869	1.17523	0.855735	-0.75283	-0.45518	4.11061	-0.19284	-0.6711	0.063634	-0.14276		1.08024	1.24045	5.51852	-0.06392	18.7495	7.33867	5.14756
	2.16979	-0.47158	-3.10511	-2.63073	-1.15278	2.24429	0.805946	-1.4015	0.765354	-1.51512	-1.80004	-1.13821	3.83922	-2.41561	-4.33421	-0.24837	-1.26629	-1.14818	0.732009	0.041159		-1.19829	1.09474	-0.19879	3.42183	3.35217	1.23514	0.938079	-0.79	0.500055	0.838836	1.23947	1.1443	1.19014	-0.84404	-0.45527	4.02322	-0.27072	-0.60964	0.063501	-0.07619		1.05866	1.21056	5.75729	0.084052	18.3338	7.20967	5.06782
	2.58087	-0.4906	-3.53107	-2.22859	-1.23637	2.14974	0.482162	-1.95713	0.664836	-1.25338	-1.16819	-0.73361	4.1695	-2.72585	-3.16714	-0.4169	-1.20829	-0.83655	0.73193	-0.17142		-1.08956	0.9373	0.061477	3.78645	3.28059	1.03507	0.880948	-0.83691	0.276338	0.800292	1.08194	1.05183	1.25659	-0.93545	-0.43535	4.04053	-0.36415	-0.57281	-0.01786	0.009184		1.02303	1.21025	6.115	0.083478	18.0881	7.01086	4.93561
	2.60136	-0.52856	-3.97262	-1.67856	-1.25323	2.06869	0.185391	-2.22584	0.664746	-1.05672	-0.85264	-0.38687	4.2797	-2.87167	-2.09119	-0.36089	-1.0341	-0.642	0.696829	-0.74425		-0.99878	0.951474	0.289547	4.06002	3.19472	0.654667	0.596092	-0.90143	0.042191	0.784831	0.865493	0.936199	1.07262	-1.00176	-0.43543	4.16209	-0.42647	-0.53627	-0.18046	0.151681		0.973046	1.21733	6.13138	-0.09273	17.9363	6.74223	4.61864
	2.43709	-0.64225	-4.23134	-1.23402	-1.21974	1.92047	0.171829	-2.30222	0.664657	-0.90428	-0.87911	-0.19403	4.27962	-2.9631	-1.17622	-0.36101	-0.97656	-0.68064	0.69675	-1.14758		-0.82645	1.09437	0.517216	4.04687	3.10918	0.414512	0.154798	-1.01883	-0.18178	0.707989	0.756999	0.83601	0.737946	-1.06826	-0.5855	4.23172	-0.41106	-0.49943	-0.34266	0.246807		0.880654	1.20223	6.26751	-0.25573	17.9732	6.53174	4.32838
	2.12874	-0.73702	-4.35294	-1.00145	-1.10273	1.75875	0.212274	-2.26393	0.564153	-0.70761	-1.011	-0.19412	4.31629	-2.79918	-0.581	-0.66922	-0.97664	-0.58364	0.749415	-1.33893		-0.68138	1.23693	0.565984	4.03371	3.18052	0.274084	-0.01602	-1.13622	-0.34461	0.677141	0.550177	0.774218	0.269691	-1.11815	-0.75532	4.1269	-0.1935	-0.45029	-0.39154	0.389305		0.781155	1.17234	6.52299	-0.2157	18.0668	6.54293	4.05101
	1.53223	-0.75559	-4.39871	-0.76836	-1.03568	1.56971	0.293225	-2.3024	0.523892	-0.75143	-1.32679	-0.36784	4.11406	-2.47083	-0.39776	-0.80969	-1.16991	-0.27202	0.714314	-1.42351		-0.64512	1.2225	0.598451	3.92922	3.39445	-0.10633	-0.14443	-1.27123	-0.51764	0.684768	0.294318	0.789581	-0.19898	-1.085	-0.85514	3.97016	0.008147	-0.43808	-0.40792	0.436825		0.681486	1.17943	6.55648	-0.12153	18.1599	6.67065	3.73404
	0.771533	-0.75567	-4.33784	-0.57818	-1.1864	1.20583	0.347173	-2.11106	0.684488	-0.75153	-1.74801	-0.69544	3.69216	-2.30646	-0.23798	-0.6414	-1.38253	0.059118	0.625624	-1.27537		-0.72696	1.2939	0.614605	3.86418	3.56549	-0.36651	-0.40077	-1.35926	-0.55848	0.677009	0.215392	0.797234	-0.5835	-1.06016	-0.76548	3.90022	0.039119	-0.4505	-0.47304	0.360581		0.596192	1.21606	6.45309	-0.18979	18.3667	6.63511	3.46986
	0.134356	-0.62366	-4.20114	-0.55708	-1.27038	0.733977	0.387297	-1.70865	0.744656	-0.55538	-1.95899	-1.2348	3.30658	-2.17909	-0.26099	-0.47379	-1.59562	0.059046	0.430615	-0.63898		-0.82676	1.52226	0.646684	3.70749	3.66542	-0.6868	-0.6286	-1.44728	-0.45669	0.676946	0.244871	0.797171	-0.76785	-1.00211	-0.68558	3.88263	0.085635	-0.53679	-0.52152	0.30338		0.560399	1.26748	6.19616	-0.16329	18.6486	6.68134	3.17961
	-0.07108	-0.37803	-3.91208	-0.53598	-1.33758	0.20812	0.48175	-1.47893	0.96503	-0.2494	-1.82732	-1.65887	2.97614	-2.10609	-0.60431	-0.41778	-1.82761	0.039448	0.306903	0.443657		-0.94495	1.63655	0.711752	3.49893	3.75072	-0.84728	-0.72816	-1.52355	-0.38571	0.623004	0.37268	0.835683	-0.78475	-0.93594	-0.71566	3.96971	0.13178	-0.57354	-0.48956	0.265444		0.56719	1.36309	6.1099	-0.0153	18.7611	6.75093	3.07347
	-0.11234	-0.09406	-3.60778	-0.49368	-1.388	-0.23675	0.373674	-1.17246	1.28583	-0.11884	-1.45905	-1.87072	2.9393	-2.03309	-1.38253	-0.1098	-1.98259	0.214959	0.271379	1.4833		-1.15355	1.65074	0.776807	3.51187	3.75059	-0.84745	-0.61459	-1.53535	-0.41636	0.669118	0.352888	0.812471	-0.70115	-0.83637	-0.69575	3.96956	0.162752	-0.57364	-0.50555	0.132077		0.63077	1.49564	5.88717	0.160065	18.5338	6.84361	3.04652
	0.092913	0.037951	-3.51679	-0.13392	-1.38807	-0.50645	0.171417	-0.90392	1.60664	0.099691	-1.19559	-1.85151	3.10462	-2.14279	-2.48105	0.311099	-2.19522	0.370495	0.518988	2.11969		-1.33512	1.76469	0.922988	3.53785	3.62218	-0.80754	-0.57195	-1.5354	-0.51807	0.792012	0.3528	0.719809	-0.66779	-0.7619	-0.69583	4.12602	0.023043	-0.623	-0.63565	-0.02962		0.715462	1.67237	5.69867	0.118886	18.439	6.86648	3.05915
	0.52458	0.170416	-3.47114	0.098648	-1.38815	-0.57369	0.036659	-0.54035	1.96761	0.645124	-1.03818	-1.54336	3.41654	-2.27033	-3.4197	0.647124	-2.31149	0.546006	0.926096	2.54408		-1.38971	2.16433	1.11846	3.60298	3.37944	-0.48759	-0.45805	-1.47097	-0.58947	0.9149	0.37243	0.611903	-0.51762	-0.67913	-0.66592	4.49184	-0.13259	-0.70929	-0.71702	-0.09612		0.764837	1.81971	5.61241	0.131847	18.5133	6.83093	3.17735
	0.91508	0.321367	-3.47121	0.119751	-1.38822	-0.39859	-0.08492	-0.32936	2.06796	0.819946	-0.69565	-1.17734	3.85664	-2.25214	-4.47238	0.646999	-2.33094	0.623962	1.22687	2.79848		-1.33527	2.46421	1.26463	3.56373	3.0938	-0.22774	-0.04549	-1.44165	-0.71156	1.0147	0.283883	0.57326	-0.41727	-0.57125	-0.75599	4.84019	-0.35004	-0.77066	-0.84674	-0.12476		0.856637	1.96704	5.71431	0.401638	18.4374	6.94725	3.38762
	1.14091	0.302346	-3.53186	0.24684	-1.43865	-0.08883	-0.24668	-0.46377	2.04779	0.754259	-0.53823	-0.59956	4.24206	-2.10649	-5.38811	0.450396	-2.27293	0.779498	1.70444	2.58639		-1.15386	2.6214	1.29709	3.47228	2.86535	0.052626	0.395558	-1.44757	-0.91514	1.07621	0.27394	0.519361	-0.41742	-0.5383	-0.88582	5.08389	-0.5986	-0.69718	-0.9281	-0.23886		0.927135	2.03325	6.19178	0.590229	18.1723	6.88834	3.63748
	1.09966	0.170163	-3.54716	0.289156	-1.40516	0.261752	-0.47595	-0.44466	1.74689	0.601122	-0.72222	-0.09896	4.53558	-1.94213	-5.70851	0.478339	-2.27302	0.935498	2.23561	2.03431		-0.94541	2.84977	1.29696	3.39419	2.82234	0.492323	0.893632	-1.44175	-1.0678	1.13753	0.224581	0.426888	-0.35057	-0.49686	-0.96565	5.20585	-0.90935	-0.74654	-0.94448	-0.41008		0.962315	2.04772	6.68636	0.60319	18.0021	6.92288	3.72897
	0.853055	-0.03821	-3.532	0.352653	-1.45518	0.477346	-0.59721	-0.69374	1.36565	0.666613	-1.03864	0.074591	4.60901	-1.85129	-5.29662	0.646623	-2.3312	0.993943	2.5541	1.48273		-0.79125	3.07814	1.19901	3.08125	2.89369	0.932511	1.23526	-1.43593	-1.14914	1.17595	0.244211	0.419109	-0.40095	-0.48862	-1.05572	5.2755	-1.34414	-0.85717	-0.84715	-0.44824		0.969117	2.06201	7.18133	0.589071	18.0013	7.05061	3.768
	0.462386	-0.01936	-3.25817	0.246572	-1.69021	0.504292	-0.57058	-0.94281	1.06476	0.600926	-1.06511	0.055212	4.51704	-1.79656	-4.10663	0.590361	-2.27319	0.876805	2.42998	1.1644		-0.67322	3.27789	1.00366	2.78134	2.99328	1.39274	1.4771	-1.38325	-1.1696	1.12988	0.293402	0.503734	-0.43459	-0.47209	-1.11579	5.24046	-1.62379	-0.93114	-0.79854	-0.46736		0.954616	2.02491	7.50524	0.750593	17.7555	7.13189	3.79384
	0.051119	-0.09474	-2.86282	0.204083	-1.87448	0.477235	-0.71884	-1.36456	0.86381	0.360858	-0.74893	-0.21451	4.51696	-1.94237	-2.73385	0.36569	-2.02201	0.682074	2.05816	1.10055		-0.66421	3.33498	0.694202	2.50785	3.02174	1.49275	1.61918	-1.35393	-1.23081	1.06055	0.35222	0.549968	-0.48497	-0.48876	-1.18563	4.99647	-1.79496	-0.882	-0.84742	-0.51504		0.982699	1.99504	7.72651	0.777089	17.3399	7.1197	3.6877
	-0.15432	-0.18949	-2.49758	0.352369	-1.82421	0.329013	-0.8266	-1.69038	0.923977	0.470074	-0.74905	-0.4654	4.40661	-2.14343	-1.29176	0.141708	-1.75099	0.54541	1.82812	1.07922		-0.70062	3.47754	0.287339	2.33812	3.22137	1.41243	1.54813	-1.30125	-1.32234	1.0528	0.440833	0.488175	-0.41812	-0.50544	-1.20571	4.64781	-1.81028	-0.8821	-0.91254	-0.47704		0.946917	1.89142	7.89644	0.573804	17.0186	7.03743	3.5027
	-0.17499	-0.22744	-2.19328	0.331077	-1.74077	0.059305	-0.79997	-1.82478	1.24478	0.731811	-0.74917	-0.75442	4.27832	-2.45367	-0.03302	-0.08296	-1.63536	0.408747	1.33266	1.29112		-0.84585	3.62043	0.107903	2.41629	3.52105	1.29203	1.46249	-1.24256	-1.32242	1.09121	0.371763	0.472674	-0.28429	-0.45569	-1.2058	4.22937	-1.82596	-1.00504	-1.17222	-0.42		0.875806	1.80979	7.79347	0.356995	16.8479	7.15376	3.3177
	-0.01091	-0.28434	-1.98039	0.11901	-1.80758	-0.11591	-0.71902	-2.13142	1.6861	1.10286	-0.64448	-1.08201	4.37014	-2.87311	0.950711	-0.50344	-1.42244	0.233526	0.589098	1.43977		-1.01833	3.69148	-0.08746	2.66379	3.66385	1.07193	1.2204	-1.20163	-1.27182	1.16023	0.322639	0.565205	-0.35142	-0.43084	-1.22588	3.759	-1.81054	-1.02977	-1.62684	-0.31559		0.832916	1.73574	7.60457	0.329351	16.8282	7.18802	3.27754
	0.256584	-0.30336	-1.81322	-0.26213	-1.79087	-0.0353	-0.63806	-2.28455	1.92657	1.36461	-0.35466	-1.10139	4.37006	-3.18335	1.59176	-1.09233	-1.11317	-0.05876	0.093644	1.43968		-1.00932	3.76288	-0.16909	3.11972	3.72056	0.731597	0.992568	-1.16056	-1.15984	1.09108	0.23385	0.603539	-0.30131	-0.36468	-1.22596	3.5146	-1.62445	-1.0545	-2.11357	-0.30614		0.768914	1.6689	7.45027	0.342302	16.8652	7.03594	3.27698
	0.544168	-0.6249	-1.72187	-0.62207	-1.57317	0.247781	-0.69213	-2.39976	2.10725	1.40824	-0.43383	-1.1589	4.3516	-3.18343	1.7057	-1.14793	-0.97817	-0.1564	-0.20729	1.46083		-0.96398	3.63437	-0.18552	3.56262	3.82049	0.331141	0.764726	-1.16648	-0.95667	1.02175	0.115736	0.518776	-0.23448	-0.33984	-1.21605	3.39275	-1.40725	-1.0546	-2.25953	-0.37287		0.718926	1.76467	7.51797	0.341728	17.0343	6.96535	3.23683
	0.749419	-0.90857	-1.73717	-0.89721	-1.35547	0.449877	-0.55749	-2.36147	2.10716	1.43001	-1.0132	-1.31332	4.2045	-3.07431	1.47697	-0.83997	-0.97826	-0.15649	-0.40231	1.29074		-0.91884	3.47694	-0.05527	3.91419	4.03441	0.190713	0.664835	-1.20178	-0.65138	1.01399	-0.01223	0.495564	-0.21826	-0.36482	-1.15614	3.30536	-1.17451	-1.12858	-2.22718	-0.40128		0.647816	1.88245	7.70502	0.530319	17.3539	7.06998	3.31544
	0.626317	-1.13543	-1.69153	-1.23596	-1.2045	0.638484	-0.38203	-2.26562	1.86605	1.18994	-1.40806	-1.54446	4.11252	-2.96477	1.13366	-0.44781	-1.17152	-0.07853	-0.59691	0.887405		-0.84623	3.36275	0.172413	4.21386	4.03429	0.410964	0.650465	-1.23106	-0.33615	0.99102	-0.13059	0.611054	-0.5358	-0.45603	-1.13623	3.46224	-0.97286	-1.30077	-2.08149	-0.49657		0.597839	2.1257	7.72139	0.732436	17.5603	7.20939	3.48612
	0.297398	-1.26806	-1.60054	-1.51111	-1.03715	0.894573	-0.3284	-2.13185	1.38486	0.64379	-1.61841	-1.66031	4.05775	-2.72777	0.790337	-0.05565	-1.26842	-0.03958	-0.54381	0.590319		-0.76476	3.39122	0.270081	4.31814	3.76296	0.95085	0.53665	-1.24285	-0.09199	0.929382	-0.18957	0.695868	-0.92073	-0.59708	-1.01657	3.75827	-0.73975	-1.39938	-1.74086	-0.57258		0.597533	2.47225	7.66934	0.86721	17.7294	7.26731	3.63073
	0.070891	-1.32495	-1.52443	-1.61719	-0.86939	1.16416	-0.38215	-1.71024	0.923275	-0.14233	-1.6976	-1.66039	3.91064	-2.30807	0.217833	0.337183	-1.57787	0.076931	-0.26076	0.483975		-0.71941	3.41937	0.416249	4.25279	3.47732	1.41108	0.550447	-1.2429	0.050309	0.837147	-0.2685	0.688089	-1.17167	-0.79624	-0.76717	4.22834	-0.41408	-1.48537	-1.15694	-0.67739		0.56174	2.89273	7.58308	0.933988	17.7852	7.2668	3.68263
	-0.13454	-1.3629	-1.44832	-1.36343	-0.86946	1.25859	-0.47672	-1.15479	0.762978	-1.1247	-1.98766	-1.83365	3.85543	-1.96144	-0.60622	0.617093	-1.86794	0.252442	-0.27856	0.590145		-0.86463	3.30517	0.562818	4.07031	3.16346	1.83123	0.607334	-1.26058	0.060412	0.890774	-0.35705	0.680304	-1.5566	-1.06994	-0.53753	4.50692	-0.11914	-1.43623	-0.55676	-0.71533		0.582736	3.27624	7.54813	0.960474	17.69	7.44126	3.69527
	-0.42231	-1.21149	-1.44838	-1.17274	-1.0038	1.12354	-0.42277	-0.61807	0.66246	-1.71457	-2.11894	-1.71844	3.65363	-1.83407	-1.61307	0.392421	-2.02293	0.291377	-0.2432	0.5263		-0.95557	3.37656	0.8394	3.9009	2.83495	2.23085	0.62147	-1.3251	-0.05174	0.967668	-0.40641	0.780367	-2.02486	-1.22759	-0.40788	4.69867	0.144704	-1.44865	-0.26487	-0.68707		0.589527	3.44574	7.37673	0.892225	17.6326	7.66244	3.83987
	-0.71057	-0.96587	-1.41797	-1.08805	-1.23843	1.04282	-0.49034	-0.21566	0.461513	-2.02023	-1.75067	-1.27524	3.41509	-1.66971	-2.96369	0.112282	-2.31301	0.193735	-0.11964	0.483706		-0.96451	3.40504	1.11597	3.86165	2.42103	2.651	0.521919	-1.38389	-0.22476	0.975301	-0.41635	0.811168	-2.40978	-1.26087	-0.35797	4.92492	0.315617	-1.41211	-0.11918	-0.76309		0.631805	3.61509	7.03426	0.56746	17.5752	7.69698	3.95775
	-0.71066	-0.64449	-1.46375	-0.89787	-1.59054	1.15042	-0.71961	-0.04352	0.341403	-2.10776	-1.25062	-0.79393	3.21285	-1.59671	-4.40598	-0.05625	-2.40946	-0.07904	-0.08428	0.759859		-1.03727	3.2476	1.42515	3.83543	2.2637	3.05111	0.549959	-1.42492	-0.28573	0.967536	-0.41643	0.757086	-2.46016	-1.1696	-0.27806	4.88988	0.423967	-1.16625	0.043134	-0.81077		0.709411	3.70347	6.74311	0.282966	17.7631	7.62639	3.9308
	-0.5255	-0.45522	-1.44858	-0.58052	-2.05973	1.24485	-0.92188	-0.12035	0.40157	-1.93295	-0.96141	-0.54321	2.99267	-1.61507	-5.6873	-0.19605	-2.50636	-0.29375	-0.08436	0.802263		-1.1189	2.81911	1.70172	3.77009	2.2207	3.17116	0.678123	-1.45434	-0.35713	0.990562	-0.44608	0.680045	-2.39331	-1.07853	-0.31815	4.68079	0.486032	-0.95733	0.188824	-0.82989		0.77298	3.64402	6.5546	0.201183	17.8185	7.56749	3.93024
	-0.60793	-0.39895	-1.35759	-0.28434	-2.34471	1.20429	-1.12414	-0.4078	0.441652	-1.51818	-0.7243	-0.38941	2.73574	-1.87092	-6.58011	-0.28038	-2.40963	-0.5275	-0.11988	0.56842		-1.13714	2.36202	1.88051	3.70474	2.29204	3.3709	0.663753	-1.47789	-0.51996	1.06728	-0.43631	0.602821	-2.30972	-0.98725	-0.47796	4.27979	0.423701	-0.69916	0.042868	-0.88687		0.850575	3.52562	6.3657	0.092653	17.8555	7.56698	4.00885
	-0.85453	-0.34223	-1.251	-0.00887	-2.56296	1.28523	-1.25922	-0.81038	0.421476	-0.84157	-0.30332	-0.21586	2.57026	-2.10808	-6.87758	-0.28051	-2.40972	-0.60562	0.074985	0.143835		-1.01933	2.0333	2.05929	3.73072	2.39197	3.83111	0.72064	-1.49556	-0.64205	1.11339	-0.3674	0.548923	-1.89199	-0.79673	-0.60779	4.07071	0.221792	-0.50255	-0.24931	-1.02975		0.871571	3.44417	6.29694	-0.05681	18.0245	7.46163	4.03468
	-0.77227	-0.36125	-1.08383	0.372084	-2.62975	1.62199	-1.50199	-1.30843	0.541423	-0.44865	0.064947	-0.42817	2.66206	-2.25389	-6.62613	-0.16836	-2.4098	-0.56668	0.216274	-0.132		-0.98307	1.63341	2.07544	3.69147	2.54872	4.41108	0.805704	-1.47799	-0.69308	1.10563	-0.34777	0.479414	-1.32353	-0.73037	-0.56812	3.89609	-0.15116	-0.26901	-0.46063	-1.22931		0.864168	3.47324	6.24489	-0.17888	18.1743	7.39104	3.82329
	-0.69052	-0.55022	-0.93154	0.731837	-2.61344	1.97257	-1.67726	-1.711	0.882311	-0.5362	0.143903	-0.96753	2.93721	-2.49149	-5.57365	-0.22462	-2.1199	-0.52775	0.216195	-0.45034		-1.11034	1.3476	1.99419	3.4829	2.66294	4.95146	0.805588	-1.43692	-0.76447	1.12865	-0.29882	0.402374	-0.90539	-0.78026	-0.44822	3.687	-0.53929	-0.08472	-0.65533	-1.30555		0.835472	3.5025	6.48326	-0.12531	18.1546	7.43727	3.70396
	-0.67003	-0.85283	-0.73389	0.943211	-2.56317	2.17467	-1.69082	-1.8454	1.06299	-0.75441	-0.09344	-1.46877	3.04739	-2.4733	-4.10865	-0.30893	-1.92679	-0.35224	0.304727	-0.89616		-1.25557	1.23306	1.86366	3.11807	2.5199	5.23133	0.563492	-1.42522	-0.97801	1.15919	-0.25948	0.309711	-0.571	-0.913	-0.29857	3.63452	-0.8345	0.025988	-1.10957	-1.35323		0.77147	3.56871	6.87559	0.009127	17.8145	7.57667	3.75618
	-0.71129	-1.08014	-0.55149	0.943116	-2.32869	2.30927	-1.46166	-1.67279	1.18294	-1.01634	-0.25107	-1.89238	2.95544	-2.47339	-2.8499	-0.36519	-1.7526	-0.11866	0.357814	-1.06575		-1.32811	1.29015	1.79831	2.77903	2.33431	5.51122	0.264732	-1.44877	-1.16122	1.12082	-0.15138	0.209522	-0.37057	-1.07064	-0.04917	3.77394	-1.02085	0.136408	-1.67752	-1.41973		0.70019	3.75282	7.31884	-0.01852	17.5876	7.72804	3.848
	-0.60846	-1.13658	-0.38395	0.921824	-2.07702	2.51137	-1.1515	-1.46227	1.24311	-1.47504	-0.33027	-2.10467	2.97373	-2.43693	-1.86617	-0.36532	-1.59824	-0.0407	0.463646	-1.08709		-1.43699	1.48992	1.81448	2.44029	2.23415	5.71143	0.107828	-1.52504	-1.17149	0.997806	-0.06277	0.163156	-0.35396	-1.16186	0.210468	3.91295	-1.23868	0.111677	-2.13215	-1.36291		0.543912	3.93712	7.84764	-0.00556	17.2852	7.93753	3.8867
	-0.38263	-1.1556	-0.35354	0.625473	-1.75863	2.5923	-0.93585	-1.28966	1.24303	-1.97745	-0.51489	-2.16263	2.97365	-2.36393	-1.24804	-0.28124	-1.34706	-0.07981	0.534455	-1.00269		-1.60947	1.8899	1.74953	2.12735	2.27691	5.41069	-0.16277	-1.6132	-1.06995	0.843996	0.065042	0.093831	-0.52158	-1.32781	0.469868	3.77365	-1.30064	0.001051	-2.35934	-1.22971		0.408937	4.05489	8.15442	0.183026	16.9639	8.24021	4.0577
	-0.38272	-1.32611	-0.39932	0.286727	-1.40707	2.47107	-0.6932	-1.07914	0.982306	-2.39242	-0.72522	-1.89262	2.78979	-2.43709	-0.882	-0.16909	-1.19224	-0.11892	0.658431	-1.12978		-1.74583	2.38966	1.65159	1.89269	2.24819	5.03076	-0.33359	-1.67185	-0.97835	0.76697	0.291407	0.062904	-0.78927	-1.51867	0.569763	3.63392	-1.11455	-0.09755	-2.57028	-1.04936		0.323632	4.09892	8.34188	0.398687	16.5861	8.37989	4.37323
	-0.25931	-1.43936	-0.30833	0.138267	-1.00476	2.34952	-0.47755	-0.90653	0.580981	-2.50183	-0.83077	-1.29555	2.4961	-2.43716	-0.8821	-0.08568	-1.21169	-0.00194	0.90604	-1.12987		-1.69139	2.8608	1.52105	1.77546	2.34812	4.55017	-0.27671	-1.7305	-0.85643	0.728609	0.448775	0.070551	-0.97324	-1.68462	0.619673	3.49462	-0.7885	-0.14661	-2.73287	-0.99232		0.224132	4.08383	8.35826	0.533461	16.2459	8.49593	4.50462
	-0.13589	-1.51518	-0.23222	-0.0309	-0.58567	2.33597	-0.2889	-0.88743	0.460377	-2.50193	-0.75182	-0.75636	2.38619	-2.45551	-1.08845	-0.0858	-1.23114	0.036544	1.04732	-1.21497		-1.57358	3.20325	1.2931	1.84059	2.73321	4.04953	-0.00635	-1.77167	-0.62246	0.636186	0.616006	0.093636	-1.0906	-1.85057	0.659339	3.30256	-0.46246	-0.19597	-2.52182	-0.96383		0.167058	4.0096	8.25488	0.465203	16.2074	8.56552	4.53045
	-0.07423	-1.57208	-0.24752	-0.0098	-0.30083	2.34941	-0.38316	-1.00264	0.259909	-2.43644	-0.67349	-0.236	2.40449	-2.41905	-1.11147	-0.2256	-1.28932	-0.02161	1.17131	-1.5333		-1.55548	3.51743	0.93474	2.08777	3.24694	3.62952	0.406206	-1.80109	-0.40909	0.590129	0.783237	0.101289	-1.0405	-1.95839	0.669256	2.9888	-0.15234	-0.28226	-2.10035	-0.95439		0.159655	3.81745	8.15151	0.478164	16.3198	8.5998	4.43752
	-0.05374	-1.61002	-0.35388	-0.05229	-0.13348	2.38985	-0.49123	-1.07946	0.199563	-2.2179	-0.64725	0.110721	2.31252	-2.10897	-1.15741	-0.64608	-1.42449	0.172947	1.25984	-1.6609		-1.51922	3.67428	0.706791	2.29642	3.66096	3.28872	0.733568	-1.79527	-0.20568	0.636054	0.940605	0.047207	-0.87318	-2.07451	0.669174	2.8495	0.251451	-0.3193	-1.5814	-1.0116		0.237419	3.56619	7.98012	0.491125	16.564	8.55284	4.2921
	0.069175	-1.59117	-0.41489	-0.11597	-0.03286	2.47078	-0.5318	-1.13711	0.179387	-2.02176	-0.54193	0.360981	2.07396	-1.78062	-1.38614	-1.12268	-1.69565	0.601635	1.40111	-1.68223		-1.41957	3.54578	0.527731	2.33514	3.90346	3.52899	1.07485	-1.74833	-0.08352	0.758948	1.10784	-0.0144	-0.6895	-2.0995	0.649088	2.88382	0.561941	-0.29478	-1.22452	-1.07809		0.286635	3.37386	8.08202	0.436401	16.8836	8.36572	4.00153
	0.23375	-1.34554	-0.39973	-0.07367	-0.23432	2.49771	-0.53185	-1.19476	0.179298	-1.82509	-0.25211	0.534544	1.79866	-1.43399	-1.86698	-1.62736	-1.7921	0.913258	1.59598	-1.70357		-1.2745	3.34578	0.316083	2.32199	4.18851	3.64858	1.33096	-1.72502	-0.05328	0.881841	1.23564	-0.19175	-0.53891	-2.00823	0.679001	2.8143	0.763583	-0.29489	-0.91638	-1.07817		0.307621	3.23328	8.35461	0.368475	17.1655	8.15523	3.67138
	0.213074	-0.89162	-0.58262	-0.22215	-0.55287	2.37617	-0.6126	-1.15647	0.319808	-1.67265	-0.06835	0.47658	1.44984	-1.12391	-2.55352	-2.27239	-1.889	0.971703	1.80814	-1.63992		-1.16556	3.23124	0.136647	2.32187	4.41707	3.68847	1.47337	-1.72507	-0.01262	0.920254	1.37354	-0.37682	-0.55581	-1.84261	0.658923	2.69203	0.810099	-0.3932	-0.54326	-0.96424		0.321509	3.14445	8.67852	0.367901	17.5984	7.9795	3.47317
	0.089483	-0.38134	-0.79563	-0.43371	-0.73715	2.21445	-0.74768	-1.07981	0.37999	-1.62902	0.221467	0.399323	1.04589	-0.94129	-3.538	-2.63674	-1.90845	1.0492	2.03803	-1.23677		-1.04774	3.25973	0.201703	2.1916	4.53094	3.82857	1.38773	-1.72512	-0.00252	0.981761	1.45207	-0.50016	-0.72341	-1.62698	0.529092	2.51784	0.794422	-0.62695	-0.49505	-0.88816		0.271701	3.085	8.9682	0.448204	18.0502	7.85078	3.16972
	0.130558	0.205132	-0.9477	-0.79364	-0.83792	2.0794	-0.77474	-1.02233	0.459765	-1.73843	0.405247	0.41853	0.770577	-0.86872	-4.70528	-2.63686	-1.81172	1.2052	2.14428	-0.70613		-0.77569	3.4881	0.380484	1.89169	4.50224	3.88852	1.1884	-1.66643	0.068705	1.08926	1.4914	-0.5772	-0.94086	-1.42796	0.349277	2.32578	0.76319	-0.78683	-0.52729	-0.8599		0.143812	3.07729	9.29211	0.461165	18.106	7.6987	2.86596
	0.151049	0.677538	-1.17595	-1.08999	-0.90473	1.83669	-0.82849	-0.8881	0.419982	-2.00037	0.299698	0.5342	0.458511	-1.05106	-5.64338	-2.41311	-1.65736	1.16609	2.00243	-0.32423		-0.54885	3.87378	0.331449	1.72227	4.40241	3.82823	1.01757	-1.59025	0.099175	1.14288	1.52089	-0.61585	-1.10848	-1.21252	0.199457	2.02946	0.778606	-0.92237	-0.57617	-0.81238		0.065436	3.12873	9.75248	0.51473	17.9731	7.58139	2.56218
	-0.11612	1.03678	-1.3741	-1.027	-0.88802	1.62099	-0.77486	-0.6392	0.479671	-2.21857	0.089344	0.495528	0.256274	-1.28822	-6.10127	-2.10515	-1.46381	0.795771	1.71921	0.057666		-0.41286	4.37354	0.266491	1.72217	4.30224	3.36768	0.931938	-1.51995	0.139598	1.14282	1.46167	-0.70061	-1.34268	-1.06332	0.069627	1.71569	0.856227	-1.06993	-0.52756	-0.80294		0.072237	3.14319	10.1277	0.541216	17.7085	7.48771	2.39038
	-0.34263	1.33922	-1.60235	-1.15377	-0.61996	1.48626	-0.73442	-0.58172	0.700524	-2.4373	-0.35823	0.495442	0.256192	-1.50755	-6.12429	-1.60072	-1.42516	0.444952	1.24149	0.672804		-0.36751	4.859	0.315258	1.7351	4.27354	3.1075	0.946075	-1.39678	0.241387	1.06598	1.43202	-0.70839	-1.56013	-0.97225	-0.11019	1.6632	0.871644	-1.30368	-0.4956	-0.97416		0.064834	3.16505	10.3318	0.405293	17.3683	7.44048	2.31064
	-0.40398	1.39595	-1.76965	-1.13267	-0.36869	1.45921	-0.46476	-0.62017	0.700434	-2.48112	-0.59557	0.476063	0.292865	-1.76298	-5.62075	-0.75946	-1.27079	0.269732	0.533374	1.1397		-0.34033	5.11596	0.379938	1.83937	4.27342	3.02717	1.04572	-1.26774	0.29199	1.04282	1.36318	-0.70074	-1.51004	-0.95571	-0.14027	1.73284	0.933339	-1.40229	-0.59282	-1.22132		0.043236	3.1943	10.3653	0.161414	16.8583	7.4283	2.19162
	-0.54815	1.4148	-1.73925	-0.64624	-0.26847	1.37816	-0.07391	-0.54396	0.539659	-2.3719	-0.93771	0.514563	0.311161	-2.00015	-4.63702	-0.11533	-1.17406	0.152579	-0.10386	1.26661		-0.28611	5.31573	0.396092	2.03467	4.20183	2.96689	1.25907	-1.17982	0.271774	1.02737	1.35325	-0.67766	-1.39334	-0.98049	-0.10036	1.94205	1.07315	-1.23001	-0.46338	-1.41158		0.050037	3.20859	10.5015	-0.02834	16.1977	7.43948	2.15147
	-0.93884	1.32004	-1.66313	-0.1805	-0.30171	1.3241	0.263268	-0.2946	0.419534	-2.13203	-1.27986	0.552617	0.292715	-2.21904	-3.37828	0.165223	-1.23223	-0.00313	-0.44024	1.35152		-0.36774	5.3013	0.347058	2.2952	4.20171	3.04688	1.45815	-1.17399	0.159632	0.95822	1.36301	-0.59303	-1.47683	-1.0636	0.009302	2.22063	1.19705	-1.13191	-0.38229	-1.53542		0.092315	3.23784	10.7398	-0.20454	15.8198	7.43899	2.21689
	-1.24719	1.18786	-1.3893	0.24285	-0.46962	1.40503	0.505921	-0.18002	0.359187	-1.76096	-1.43812	0.456526	0.329388	-2.25566	-2.02786	0.47318	-1.3485	-0.08126	-0.45804	1.35142		-0.40416	5.21537	0.444726	2.47746	4.30163	3.26711	1.64299	-1.24439	0.037537	0.904277	1.39227	-0.48525	-1.5607	-1.17142	0.138954	2.569	1.13509	-1.07045	-0.43116	-1.62096		0.063619	3.27449	10.6707	-0.44842	15.5363	7.53195	2.42715
	-1.24728	1.11203	-0.99395	0.348741	-0.72103	1.47246	0.465355	-0.1801	0.198427	-1.47684	-1.51731	0.321391	0.439573	-2.20137	-0.88371	0.585328	-1.2905	-0.1789	-0.40495	1.24508		-0.41332	5.17235	0.558682	2.63361	4.43015	3.58708	1.69988	-1.35004	-0.04404	0.812043	1.48089	-0.26173	-1.57759	-1.30416	0.248854	2.88205	1.02611	-0.98437	-0.46379	-1.65912		-0.01458	3.34791	10.4822	-0.74645	15.2905	7.67134	2.54505
	-1.22679	1.0362	-0.4767	0.538933	-1.02279	1.62057	0.357601	0.183928	-0.04221	-1.12766	-1.30655	0.051666	0.457869	-1.94566	0.077103	0.669407	-1.21313	-0.25703	-0.15734	0.990492		-0.45883	5.07245	0.60745	2.77671	4.37286	3.7267	1.59998	-1.51442	-0.12538	0.765796	1.44138	-0.02297	-1.51075	-1.48671	0.368515	3.07382	1.07263	-0.80007	-0.49642	-1.57352		-0.10698	3.36237	10.413	-0.82791	15.1765	7.82243	2.4917
	-1.22688	0.998247	0.116725	0.517641	-1.32455	1.79599	0.020314	0.50958	-0.12265	-0.86592	-1.07007	-0.29523	0.51292	-1.63557	0.809281	0.557009	-1.34876	-0.39323	0.267489	0.693405		-0.50411	5.1721	0.607304	2.84185	4.2441	3.7666	1.42916	-1.6728	-0.15604	0.712043	1.44129	0.16179	-1.51088	-1.62775	0.388423	3.21282	1.18135	-0.66503	-0.59364	-1.4691		-0.17116	3.37685	10.4978	-0.76113	15.2512	7.8453	2.45186
	-1.00103	0.771385	0.512078	-0.05377	-1.50884	2.02509	-0.47867	0.701374	-0.04239	-0.84415	-1.04383	-0.73859	0.530778	-1.3803	1.35868	0.500747	-1.52266	-0.60793	0.692319	0.375069		-0.63138	5.37221	0.52567	2.88088	4.1014	3.9067	1.22984	-1.77844	-0.17649	0.681195	1.37245	0.308149	-1.6115	-1.72727	0.378342	3.1782	1.16566	-0.75133	-0.78873	-1.38372		-0.21404	3.45783	10.4629	-0.66697	15.1748	7.77471	2.39851
	-0.54878	0.487716	0.907793	-0.5409	-1.49212	2.26768	-0.91015	0.758852	0.157897	-0.9317	-0.78037	-1.31654	0.585829	-1.0154	1.63305	0.584827	-1.67766	-0.86119	0.993108	-0.17702		-0.75844	5.45755	0.509236	2.90686	4.01553	3.80633	1.05867	-1.83709	-0.14602	0.665734	1.23439	0.338945	-1.44418	-1.80207	0.268516	3.17806	1.10333	-0.78807	-0.95094	-1.29812		-0.24967	3.50169	10.3082	-0.50545	14.9857	7.76253	2.38476
	-0.1377	0.222997	1.18162	-1.02802	-1.3919	2.46977	-1.19343	0.777969	0.418921	-0.9318	-0.43846	-1.79848	0.677636	-0.9063	1.58765	0.7812	-1.69709	-1.07543	1.15211	-0.5166		-0.86732	5.44313	0.443889	2.98504	4.07257	3.6659	0.816585	-1.81966	-0.08498	0.619494	1.16555	0.300301	-1.31074	-1.93481	0.128449	3.16045	1.30498	-0.76385	-1.2431	-1.2982		-0.29256	3.4792	10.2732	-0.30332	14.8528	7.52896	2.29181
	-0.07604	-0.09854	1.28784	-1.23959	-1.32484	2.71237	-1.2745	0.93093	0.599124	-0.77886	-0.04384	-1.99104	0.769442	-1.01557	1.40421	1.14529	-1.94845	-1.07552	1.09886	-0.60168		-0.94008	5.28604	0.345955	3.04985	4.12962	3.54599	0.674274	-1.77859	-0.014	0.56574	1.05706	0.207828	-1.24389	-2.05924	-0.03137	3.21224	1.61547	-0.72701	-1.66485	-1.34588		-0.34253	3.4421	10.2045	-0.07414	14.7958	7.24837	2.19919
	-0.13788	-0.38266	1.2272	-1.43046	-1.35848	2.81997	-1.23405	0.96922	0.960098	-0.80082	0.061476	-2.06828	0.787752	-1.43543	1.17547	1.45325	-2.31598	-1.03658	0.851093	-0.79252		-0.91291	5.2001	0.281008	3.04975	4.24351	3.50573	0.674146	-1.73752	0.087783	0.496405	1.02764	0.130782	-1.22729	-2.07592	-0.1312	3.24699	1.80156	-0.66555	-2.00576	-1.4219		-0.38525	3.35309	10.084	0.006499	14.7384	7.03788	2.21183
	-0.24089	-0.7042	0.968478	-1.49364	-1.45885	2.9414	-1.12609	1.0267	1.32107	-0.91021	-0.01772	-1.87544	0.824425	-1.8553	0.717559	1.67767	-2.54797	-0.95909	0.603326	-1.06835		-0.85847	5.08591	0.492378	2.95862	4.37201	3.56568	0.659776	-1.6496	0.199516	0.42726	1.01771	0.092138	-1.24418	-2.07599	-0.21127	3.29917	1.92583	-0.59178	-2.07087	-1.46959		-0.43524	3.16095	10.032	0.073599	14.4733	6.86243	2.18486
	-0.44633	-0.91213	0.709754	-1.17628	-1.72745	3.0355	-0.91044	1.06499	1.72223	-0.82286	0.140314	-1.58659	0.989305	-2.12901	0.213809	1.92949	-2.5287	-0.68603	0.302393	-1.1322		-0.84037	4.72859	0.638558	2.85412	4.60023	3.6056	0.688167	-1.59105	0.301063	0.342538	1.09623	0.084353	-1.0605	-2.03454	-0.25111	3.5952	2.03417	-0.37055	-2.21722	-1.4887		-0.50634	2.88011	9.84343	0.221576	14.3408	6.68698	2.2239
	-0.69342	-0.89328	0.359612	-0.75292	-2.11272	2.87378	-0.69479	1.00734	1.92252	-0.49554	0.324094	-1.18199	1.11787	-2.56671	-0.1066	2.29425	-2.49005	-0.41343	-0.03398	-0.8353		-0.79524	4.61439	0.671025	2.78877	4.77128	3.9055	0.702293	-1.5441	0.372282	0.234905	1.23389	0.130586	-1.0439	-1.96838	-0.15145	3.73463	2.22064	-0.18626	-2.44441	-1.53639		-0.60584	2.57709	9.5694	0.302211	14.3022	6.55799	2.26261
	-0.89885	-0.81762	-0.00577	-0.35077	-2.43127	2.64457	-0.56016	1.06482	2.00278	-0.25514	0.587556	-0.66209	1.41139	-2.74948	-0.33588	2.57414	-2.52887	-0.25789	-0.1404	-0.7079		-0.78623	4.65718	0.850182	2.59326	4.54282	4.16535	0.787697	-1.58527	0.311076	0.181152	1.24367	0.161204	-0.84307	-1.81917	-0.05179	3.75192	2.28234	-0.06353	-2.4608	-1.5648		-0.63454	2.27426	9.20982	0.409593	14.1693	6.6159	2.18318
	-0.96068	-0.6288	-0.27973	-0.22418	-2.64912	2.41537	-0.50621	0.930416	2.16337	-0.16831	0.771317	-0.56572	1.77843	-2.71302	-0.3818	2.68629	-2.37451	-0.23845	0.054481	-0.83549		-0.79539	4.9138	1.12677	2.37164	4.35724	4.50535	0.887004	-1.6498	0.117678	0.203994	1.18468	0.207432	-0.57567	-1.65337	0.068109	3.71688	2.12708	0.108453	-2.33096	-1.47943		-0.57822	1.99342	8.91866	0.517288	14.0745	6.80203	2.09024
	-0.9196	-0.4774	-0.49274	-0.0759	-2.66596	2.14566	-0.47927	0.604592	1.94234	0.006497	0.876631	-0.35404	2.09033	-2.3664	-0.49595	2.57389	-1.91032	-0.33563	0.3907	-0.87809		-0.89519	5.0281	1.35445	2.33239	4.32853	4.8253	1.01517	-1.70859	-0.09586	0.234711	1.06633	0.199653	-0.40874	-1.5704	0.227756	3.61205	1.95627	0.206849	-2.23363	-1.30837		-0.47224	1.77893	8.61041	0.70588	13.9982	7.01152	2.06329
	-0.94028	-0.28856	-0.58423	0.156673	-2.51539	1.79528	-0.38481	0.432286	1.52093	0.028262	1.08738	-0.25766	2.58557	-1.83751	-0.45021	2.68606	-1.25295	-0.41376	0.691475	-0.66619		-1.03133	4.94217	1.3054	2.41057	4.31412	5.22541	1.11449	-1.83759	-0.33001	0.296217	0.908794	0.138044	-0.22506	-1.57047	0.387411	3.35063	1.76955	0.243681	-2.20166	-1.17539		-0.33077	1.67531	8.11438	0.77298	14.0163	7.22102	2.10231
	-0.91979	-0.1561	-0.64488	0.241367	-2.29769	1.51208	-0.34469	0.201945	0.879053	-0.03742	1.16633	-0.31563	3.09963	-1.19899	-0.47323	2.57366	-0.84686	-0.70605	1.09816	-0.47502		-1.0405	4.99925	1.35417	2.43655	4.09996	5.5053	1.18563	-1.94323	-0.57434	0.357535	0.682495	-0.00845	-0.14147	-1.63697	0.497073	3.03686	1.69203	0.145079	-2.0231	-1.10883		-0.1609	1.59387	7.95967	0.677652	14.091	7.52397	2.14134
	-0.91988	-0.19405	-0.67541	0.029805	-2.04603	1.48502	-0.38492	-0.10469	0.217093	-0.36494	1.16622	-0.54675	3.57651	-0.43258	-0.61084	2.18125	-0.36331	-1.01784	1.36349	-0.49636		-1.01332	4.81355	1.53294	2.35815	3.8572	5.58527	1.22827	-2.04888	-0.81844	0.488125	0.396835	-0.20895	-0.02438	-1.71988	0.496984	2.87969	1.58306	0.181912	-1.69871	-1.00441		0.008964	1.56398	7.92473	0.622938	14.1464	7.77991	2.14078
	-1.0023	-0.1752	-0.69071	-0.22466	-1.82833	1.52546	-0.41199	-0.33458	-0.32435	-0.62738	1.00795	-0.81694	3.74182	0.169392	-0.77137	1.6485	0.197225	-1.19353	1.36341	-0.43271		-0.95001	4.38506	1.5165	2.43633	3.92854	5.58511	1.25666	-2.08417	-0.94077	0.6495	0.190012	-0.38611	-0.14174	-1.76977	0.427152	2.72294	1.28785	0.206432	-1.40682	-0.83335		0.079461	1.60063	7.92401	0.595617	14.3721	7.82615	2.31145
	-1.04356	-0.21316	-0.76696	-0.41502	-1.77806	1.59257	-0.38504	-0.4306	-0.80601	-0.73627	0.823327	-0.72056	3.75968	0.844449	-1.06886	0.891197	0.661407	-1.21313	1.27514	-0.5178		-0.95918	3.85645	1.41896	2.55334	4.01384	5.52482	1.27079	-2.05485	-0.97117	0.78778	0.101465	-0.54032	-0.30896	-1.78645	0.317087	2.63556	0.961546	0.083498	-1.14742	-0.79535		0.064971	1.58553	8.00881	0.581498	14.5407	7.69742	2.5877
	-1.08482	-0.32686	-0.7518	-0.64827	-1.8117	1.75449	-0.42561	-0.4115	-0.98639	-0.67078	0.875945	-0.75923	3.94338	1.30069	-1.04604	0.498784	0.777042	-1.17419	1.23962	-0.53915		-0.932	3.51344	1.28841	2.5144	3.84254	5.68496	1.05687	-2.00218	-1.06295	0.941458	0.081673	-0.69452	-0.40958	-1.76161	0.037519	2.70521	0.635617	-0.11361	-0.87176	-0.89041		0.022081	1.57782	8.00808	0.648276	14.6154	7.45189	2.71879
	-0.982	-0.32694	-0.69092	-0.88103	-1.86212	2.01058	-0.49318	-0.62219	-0.96687	-0.27787	0.981259	-0.77861	3.92492	1.40982	-1.00031	-0.06204	0.564416	-1.27183	1.09777	-0.66674		-0.81396	3.34204	1.30458	2.33161	3.5998	5.62468	0.900303	-1.91425	-1.17485	1.08744	0.081585	-0.84101	-0.5433	-1.73677	-0.24228	2.89655	0.402239	-0.32274	-0.83941	-0.95713		-0.04193	1.55533	8.14381	0.823655	14.7279	7.15962	2.87658
	-1.02324	-0.0998	-0.56946	-1.19858	-1.91254	2.25318	-0.50674	-0.60309	-0.58581	-0.01613	1.0075	-0.58577	3.68636	1.35492	-0.81705	-0.28604	0.409419	-1.29142	0.796846	-0.98508		-0.74158	3.15599	1.30444	2.21438	3.54251	5.54435	0.743727	-1.84968	-1.22588	1.21033	0.170206	-0.91052	-0.69417	-1.64569	-0.45185	2.96619	0.122582	-0.38411	-0.98576	-1.03337		-0.1061	1.53284	8.09215	1.02577	14.8588	6.78586	3.02087
	-1.10566	0.126895	-0.49334	-1.41065	-1.92939	2.41478	-0.43929	-0.335	0.016191	0.114949	0.822876	-0.29692	3.41105	1.19084	-0.54268	-0.48264	0.177429	-1.19395	0.673133	-1.30341		-0.73256	3.17017	1.288	2.20123	3.47092	5.6043	0.672344	-1.78526	-1.21577	1.29474	0.327581	-0.92602	-0.89487	-1.52971	-0.60168	2.84434	-0.20335	-0.63017	-1.11547	-1.09987		-0.13463	1.51035	7.92035	1.0658	15.0279	6.4121	3.0467
	-1.12585	0.240439	-0.4477	-1.43194	-1.72847	2.60337	-0.37184	-0.39264	0.417337	0.114852	0.665238	-0.14313	3.26395	1.15422	-0.17665	-0.70663	-0.20946	-1.23306	0.814409	-1.51549		-0.74172	3.47005	1.36936	2.04485	3.27105	5.784	0.700734	-1.70908	-1.24642	1.30237	0.484949	-0.95677	-0.99549	-1.49656	-0.63176	2.84419	-0.34343	-0.87624	-1.16435	-1.12851		-0.06413	1.48065	7.78318	0.956949	15.0648	6.21329	2.94056
	-1.0441	0.410325	-0.38682	-1.15647	-1.37651	2.79197	-0.3584	-0.48866	0.577454	-0.08201	0.769924	-0.12392	3.17198	0.971867	0.281062	-0.20219	-0.65445	-1.29168	0.938385	-1.40984		-0.633	3.72701	1.49924	1.79714	2.99972	5.96416	0.643593	-1.68564	-1.24651	1.25631	0.533912	-0.96455	-1.11287	-1.54646	-0.61184	2.77425	-0.23471	-1.0238	-1.26196	-1.04313		0.056057	1.49511	7.6969	0.834874	15.0829	6.13102	2.79515
	-0.92069	0.485983	-0.44783	-0.83911	-1.00777	2.92689	-0.37195	-0.35443	0.577365	-0.58444	0.796165	0.011057	2.95181	0.898703	0.372631	0.246107	-0.92517	-1.33079	0.991472	-1.32493		-0.59673	3.88422	1.7436	1.64046	2.91418	5.64387	0.70049	-1.66219	-1.20584	1.21777	0.701143	-0.9185	-1.33032	-1.58785	-0.4422	2.58219	-0.11082	-1.07316	-1.42416	-0.8816		0.140919	1.52418	7.81552	0.496251	15.1949	6.22398	2.7682
	-0.75612	0.429092	-0.5999	-0.73322	-0.70616	2.99401	-0.35851	-0.06716	0.517033	-1.30495	0.612169	0.068849	2.87822	1.04435	0.212104	0.554064	-1.00271	-1.21381	1.22136	-1.04878		-0.72378	4.02677	1.88978	1.65339	3.05665	5.38321	0.77163	-1.66811	-1.08392	1.12553	0.897934	-0.84141	-1.48079	-1.58792	-0.20279	2.51268	0.0912	-1.08557	-1.40805	-0.76743		0.197222	1.61997	7.8319	0.211767	15.2885	6.3517	2.60959
	-0.5097	0.258586	-0.73709	-0.73331	-0.37098	3.08843	-0.29138	0.067072	0.33665	-1.71992	0.401207	0.088055	2.93327	1.15389	0.12033	0.666212	-1.19597	-1.2139	1.61075	-0.53989		-0.91444	4.18363	1.87335	1.67938	3.1991	5.20317	0.942215	-1.63879	-0.97195	1.01772	0.976699	-0.81832	-1.59816	-1.57968	-0.07314	2.49508	0.37022	-1.24545	-1.32735	-0.57733		0.211121	1.77452	7.69471	0.008483	15.2877	6.45634	2.45098
	-0.2427	0.088531	-0.79811	-0.6703	-0.11972	3.23653	-0.23744	0.124094	-0.08476	-1.76375	0.374732	0.184433	2.91481	1.29999	-0.08549	1.08644	-1.48605	-1.31154	1.91152	0.117747		-1.096	4.26932	1.9058	1.70537	3.37049	5.12286	1.04187	-1.61549	-0.83985	0.863912	1.04537	-0.72597	-1.68203	-1.61297	-0.01323	2.73877	0.758458	-1.30712	-1.42458	-0.52052		0.168231	1.88507	7.69399	-0.01916	15.1547	6.51425	2.46331
	-0.13987	-0.13833	-0.7677	-0.6492	-0.25405	3.31747	-0.15649	0.60325	-0.3254	-1.76384	0.217094	0.396107	2.80446	1.35428	-0.24601	1.56281	-1.54423	-1.35065	1.89372	0.584642		-1.21398	4.24059	1.98717	1.88761	3.59871	4.96287	1.04174	-1.65651	-0.69755	0.717981	1.12413	-0.57962	-1.76552	-1.62965	-0.06331	3.10459	1.0845	-1.35647	-1.58716	-0.65366		-0.00917	1.93633	7.79591	0.155896	14.909	6.57188	2.50233
	-0.16053	-0.47881	-0.58529	-0.92436	-0.32086	3.33091	-0.02185	1.02484	-0.42592	-1.52345	-0.25684	0.569197	2.73131	1.40901	-0.20026	1.31074	-1.31241	-1.35072	1.68099	0.797046		-1.39554	4.18326	1.93813	2.13511	3.91268	4.82242	1.26934	-1.69181	-0.58582	0.610171	1.28151	-0.47184	-1.76565	-1.5882	-0.07339	3.50487	1.33279	-1.41814	-1.73313	-0.92937		-0.25753	2.0247	7.74384	0.236521	14.5688	6.59474	2.55455
	-0.20179	-0.59251	-0.35682	-1.34789	-0.40483	3.37135	0.11311	1.19701	-0.40592	-0.93429	-0.73077	0.56911	2.69447	1.39066	0.09702	1.00186	-1.00314	-1.27276	1.39778	0.966444		-1.459	4.15488	1.74278	2.3826	4.16948	4.96252	1.59638	-1.73871	-0.47385	0.441157	1.19295	-0.38703	-1.66571	-1.59657	-0.13323	3.92302	1.65884	-1.51645	-1.74951	-1.21484		-0.47769	2.09812	7.60626	0.411577	14.2853	6.54752	2.5408
	-0.38713	-0.63045	-0.15917	-1.58065	-0.43847	3.46546	0.139732	1.29286	-0.46627	-0.21395	-0.88904	0.588317	2.40078	1.33577	0.669319	1.08596	-0.79021	-1.21432	1.00865	0.966365		-1.32302	4.12615	1.80746	2.51296	4.26907	5.08209	1.88098	-1.74463	-0.41305	0.35643	1.05489	-0.31012	-1.6826	-1.58003	-0.33304	4.09734	1.86048	-1.59043	-1.84712	-1.50008		-0.66928	2.06086	7.63975	0.451608	14.0207	6.55871	2.59301
	-0.59257	-0.6684	-0.11353	-1.49596	-0.43855	3.42522	-0.08953	1.38871	-0.66674	0.353863	-0.70465	0.646109	2.10709	1.35396	0.989521	1.08584	-0.34585	-1.03881	0.565944	0.775527		-1.18703	4.02592	2.08403	2.60388	4.28324	4.94214	2.00914	-1.82693	-0.45365	0.302677	1.08438	-0.21777	-1.78282	-1.67975	-0.47287	4.27124	1.8448	-1.68874	-2.02557	-1.74723		-0.79716	1.9868	7.91232	0.423954	13.7749	6.71007	2.52647
	-0.69558	-0.61168	-0.03777	-1.47485	-0.47219	3.29018	-0.35898	1.46492	-0.707	0.659325	-0.75748	0.588159	1.86811	1.31777	1.33264	0.861165	0.195784	-0.72718	-0.01812	0.541684		-1.08738	3.9543	2.2306	2.52578	4.3117	4.5417	2.09421	-1.94418	-0.56579	0.256436	1.02539	-0.21012	-1.91694	-1.82909	-0.56294	4.25365	1.78246	-1.84891	-1.99322	-1.8806		-0.89666	1.98648	8.11648	0.234215	13.6231	6.93097	2.38106
	-0.51042	-0.38499	-0.05307	-1.39066	-0.32122	3.14195	-0.73678	1.10118	-0.62673	0.877872	-0.73124	0.376312	1.53767	1.35379	1.58464	0.777504	0.582511	-0.45458	-0.33678	0.393347		-1.10563	3.883	2.13266	2.32996	4.31159	4.16128	2.13684	-2.01472	-0.60663	0.225583	0.95632	-0.24105	-1.96732	-1.9037	-0.55302	3.8701	1.72051	-2.04573	-1.96087	-1.76644		-0.95375	2.05252	8.2184	-0.07734	13.9805	7.08234	2.31451
	-0.30517	-0.10104	-0.29656	-1.19998	-0.37164	2.95324	-1.08724	0.698604	-0.54696	0.681009	-0.54746	0.048709	1.24398	1.40852	1.56161	1.16966	0.640516	-0.35711	-0.46091	0.456495		-1.09662	3.73987	2.05101	2.19969	4.19712	3.70073	1.92326	-2.07337	-0.68797	0.248608	0.906961	-0.31038	-2.16803	-1.95359	-0.62286	3.45206	1.50268	-2.25485	-2.05847	-1.53848		-0.94694	2.0522	8.42254	-0.18588	14.4134	7.19837	2.27436
	-0.30526	0.087784	-0.4791	-0.86141	-0.40528	2.7777	-1.27633	0.391968	-0.66708	0.222311	-0.36308	-0.2596	0.987049	1.40846	1.37817	1.56183	0.48552	-0.33769	-0.5669	0.414407		-1.1419	3.51126	1.92087	1.95197	4.11159	3.22061	1.60991	-2.18489	-0.89155	0.302419	1.035	-0.426	-2.43572	-1.94536	-0.67293	2.99872	1.1612	-2.41473	-2.36689	-1.27221		-0.99676	2.02971	8.66132	-0.37562	14.5443	7.30301	2.287
	-0.16127	0.220249	-0.61594	-0.41687	-0.69026	2.58899	-1.30307	0.142439	-0.7676	-0.49822	-0.38955	-0.45261	0.803627	1.33529	1.19529	1.33716	0.446706	-0.33778	-0.63787	0.265563		-1.35073	3.31125	1.3673	1.73036	4.02572	2.91987	1.19711	-2.34913	-1.07477	0.310047	1.18252	-0.58021	-2.5196	-2.02827	-0.65302	2.7373	0.772694	-2.52535	-2.62657	-0.93002		-1.01836	2.02218	8.72862	-0.53861	14.5813	7.23243	2.29963
	0.167497	0.239101	-0.63124	-0.09951	-1.07594	2.54844	-1.18194	-0.10663	-0.76769	-1.21875	-0.73169	-0.74163	0.619768	1.17121	1.19518	1.16929	0.292171	-0.26027	-0.79743	0.201719		-1.49595	3.28253	0.618122	1.62587	4.09705	2.99986	0.869505	-2.44317	-1.1663	0.355978	1.15287	-0.76527	-2.61982	-2.02004	-0.60312	2.58013	0.461938	-2.51314	-2.77292	-0.61638		-1.07543	1.9923	8.81342	-0.59301	14.6748	7.12679	2.45711
	0.455081	0.106466	-0.72273	0.323838	-1.34412	2.52138	-1.0473	-0.31731	-0.80795	-1.67745	-0.94268	-1.06924	0.693197	1.11632	1.21745	1.11303	0.079083	-0.14329	-0.72662	0.159124		-1.58688	3.2252	-0.00026	1.70404	4.25381	3.15999	0.727183	-2.45483	-1.25807	0.432877	1.24125	-0.93473	-2.60322	-1.92896	-0.52345	2.57999	0.042711	-2.3781	-3.12968	-0.2837		-1.11106	1.90328	8.96666	-0.5533	14.6929	6.89321	2.62811
	0.557905	-0.13932	-0.79898	0.598803	-1.6291	2.49464	-0.80465	-0.22146	-1.04859	-1.93938	-1.02187	-1.20391	1.06023	1.02488	1.08039	0.888377	-0.0948	0.031754	-0.81531	0.116545		-1.59605	3.09671	-0.48901	1.87325	4.39661	3.27956	0.712813	-2.46075	-1.50217	0.540372	1.3003	-1.12751	-2.58701	-1.92073	-0.49354	2.77175	-0.33024	-2.23075	-3.48683	-0.12216		-1.06185	1.7775	8.99974	-0.47267	14.1451	6.6944	2.77238
	0.783739	-0.34769	-0.70763	0.683497	-1.77982	2.58875	-0.65618	-0.08769	-1.18928	-1.83016	-0.8902	-1.06941	1.35376	0.933885	0.942781	0.524033	-0.26916	0.362888	-0.90358	-0.01054		-1.54161	3.1395	-0.83068	2.02971	4.61053	3.47978	0.72695	-2.44919	-1.65506	0.578791	1.30022	-1.28171	-2.40293	-1.96232	-0.44363	2.9282	-0.42367	-2.13235	-3.60069	0.01082		-1.03376	1.66648	9.01611	-0.55446	13.5789	6.57708	2.8642
	1.01006	-0.61243	-0.58616	0.7046	-1.99807	2.56169	-0.65624	0.06573	-1.16928	-1.50284	-0.65372	-0.76126	1.62892	0.970344	1.01143	0.187757	-0.32734	0.713532	-0.88594	-0.01064		-1.41471	3.21054	-0.94492	2.32908	4.89592	3.69955	0.769583	-2.3319	-1.6042	0.647805	1.28042	-1.39734	-2.03504	-2.00371	-0.42395	3.20678	-0.54783	-2.0832	-3.56833	0.086901		-0.89229	1.62199	8.98158	-0.51443	13.4648	6.43668	2.89003
	0.948222	-0.8961	-0.35768	0.492532	-1.91423	2.53464	-0.75081	0.218691	-0.98859	-0.78249	-0.62748	-0.70346	2.06946	1.06118	0.919659	0.495714	-0.38506	1.12271	-0.92146	0.031767		-1.18787	3.23902	-0.74985	2.68095	5.19526	3.69937	1.06811	-2.13251	-1.55336	0.724704	1.28034	-1.40512	-1.75089	-1.96246	-0.40405	3.32875	-0.53241	-2.19412	-3.58471	0.077303		-0.77211	1.61429	8.92953	-0.37966	13.4267	6.54105	2.99472
	0.639871	-0.97192	-0.22098	0.153787	-1.88074	2.34592	-0.80488	0.314545	-0.66778	-0.12774	-0.44307	-0.68426	2.41812	1.2438	0.736759	1.11242	-0.36578	1.2592	-0.92154	0.137416		-0.97011	3.13913	-0.42436	2.8893	5.33806	3.47927	1.36698	-1.92137	-1.50251	0.73985	1.36895	-1.34345	-1.29965	-1.95423	-0.34414	3.18904	-0.53255	-2.32937	-3.43864	0.048661		-0.7016	1.55484	8.75772	-0.43438	13.407	6.52886	3.07334
	0.351613	-0.93414	-0.03858	-0.26973	-1.93116	2.08971	-0.71043	0.333648	-0.50767	0.112655	-0.10116	-0.434	2.50949	1.37119	0.530396	1.7572	-0.38523	1.04449	-0.83301	0.052828		-0.76167	3.0961	-0.11518	2.96747	5.43765	3.41898	1.48087	-1.74533	-1.38059	0.693787	1.38835	-1.29741	-0.84803	-1.9626	-0.33422	2.94506	-0.48603	-2.47722	-3.14675	0.029538		-0.68062	1.53974	8.58633	-0.47556	13.6323	6.58677	3.0068
	0.002096	-0.80167	0.265722	-0.65087	-1.83054	1.928	-0.66998	0.218434	-0.34707	0.221352	0.030509	-0.26045	2.28931	1.55382	0.599065	2.51358	-0.54022	0.84976	-0.70946	-0.13852		-0.59842	3.15285	0.29179	2.99315	5.52328	3.37874	1.75123	-1.6223	-1.24849	0.578464	1.47697	-1.18963	-0.46379	-1.94606	-0.35431	2.70108	-0.40878	-2.51398	-2.96857	0.048498		-0.67382	1.58378	8.63692	-0.5032	14.2536	6.67973	2.82179
	-0.57333	-0.7454	0.448491	-0.77765	-1.78027	1.87394	-0.58903	0.08449	-0.18695	0.11246	-0.28528	-0.27983	1.90373	1.77255	0.896349	3.04608	-0.57904	0.479445	-0.76269	-0.24486		-0.55307	3.18134	0.600973	2.90201	5.62321	3.31846	2.14953	-1.55774	-1.16707	0.501439	1.58506	-1.05099	-0.16288	-1.93783	-0.35439	2.64859	-0.39336	-2.45281	-3.03369	-0.01822		-0.63863	1.66459	8.70421	-0.3549	14.8748	6.70259	2.57081
	-0.8611	-0.55611	0.372241	-0.82014	-1.69682	1.88738	-0.41389	-0.0499	0.053986	-0.17185	-0.68076	-0.47284	1.55491	1.80901	1.03375	3.43824	-0.69485	-0.14406	-0.79821	-0.45695		-0.61675	3.28132	0.747154	2.77142	5.62309	3.35836	2.44839	-1.56953	-1.22829	0.347629	1.55541	-0.87377	-0.06254	-1.9545	-0.25449	2.50928	-0.3002	-2.28083	-3.06632	-0.04687		-0.68152	1.74558	8.84034	-0.20692	15.1756	6.72518	2.37262
	-0.84061	-0.44258	0.067807	-0.65116	-1.69689	1.86033	-0.19824	-0.26059	0.133761	-0.69562	-0.60181	-0.41505	1.13302	1.86374	1.14824	3.46621	-0.90792	-0.78708	-0.65651	-0.45703		-0.78014	3.39562	0.779609	2.57591	5.68013	3.63824	2.51954	-1.66343	-1.30987	0.255394	1.50629	-0.77371	0.137883	-1.97949	-0.09484	2.35212	-0.30032	-1.91185	-3.01772	-0.04695		-0.72441	1.80422	9.02739	-0.13982	15.4763	6.51469	2.08204
	-0.92303	-0.57522	-0.11473	-0.43928	-1.62984	2.00875	-0.15778	-0.39499	0.0935	-1.21991	-0.65464	-0.22221	0.710686	1.79057	1.44552	3.12993	-1.29482	-1.11839	-0.44435	-0.43587		-0.98874	3.50957	0.697974	2.48477	5.69397	3.99828	2.64736	-1.7632	-1.42177	0.16316	1.38793	-0.74291	0.204734	-1.97956	0.014822	2.49155	-0.17643	-1.49391	-3.21242	-0.16104		-0.68213	1.98852	9.18062	0.00816	15.6265	6.38597	1.77828
	-1.04662	-0.80208	-0.28239	-0.33339	-1.546	2.30501	-0.31987	-0.56731	0.193839	-1.45998	-0.83864	-0.28016	0.269989	1.71741	1.88032	2.4007	-1.66236	-1.17701	-0.3381	-0.22397		-1.25208	3.42363	0.535227	2.38028	5.6799	4.25859	2.83219	-1.88647	-1.62536	0.116913	1.30924	-0.72754	0.12085	-1.96302	0.154479	2.70034	0.056681	-1.23574	-3.39087	-0.34178		-0.62565	2.13585	9.40189	0.048191	15.5502	6.2222	1.67246
	-1.04672	-1.02939	-0.66264	-0.18561	-1.7139	2.5476	-0.42762	-0.75928	0.414706	-1.48192	-0.5758	-0.47317	-0.04208	1.49852	2.10885	1.41952	-1.81689	-1.21612	-0.05504	0.00968		-1.46977	3.19503	0.307266	2.31493	5.76518	4.63867	2.68988	-1.95687	-1.75763	0.139939	1.1517	-0.80458	-0.0966	-1.94648	0.35412	2.87424	0.149476	-1.13763	-3.31017	-0.50349		-0.59064	2.29041	9.46959	0.047617	15.3989	5.96499	1.69828
	-0.94389	-1.25626	-1.04326	-0.05852	-1.84784	2.54754	-0.5492	-0.9316	0.675252	-1.50388	-0.02301	-0.58855	-0.09729	1.20654	2.10874	0.550619	-1.93316	-1.15767	0.511142	0.030835		-1.64225	3.02362	0.078929	2.32786	5.8937	4.9386	2.47629	-1.95104	-1.88991	0.178357	0.994159	-0.93564	-0.3643	-1.8471	0.533771	2.92643	-0.03688	-1.02692	-3.01827	-0.5795		-0.56965	2.38618	9.46885	-0.10185	15.2848	5.69608	1.81618
	-1.00573	-1.61567	-1.13438	-0.0374	-1.93182	2.43981	-0.79197	-1.20032	0.855456	-1.48211	0.424329	-0.7044	-0.28071	1.13339	2.1774	-0.09441	-1.83643	-0.6514	1.00686	0.263982		-1.86016	2.75212	-0.11642	2.28892	5.92215	4.97849	2.39065	-1.93361	-1.91037	0.301245	0.984223	-1.12071	-0.64874	-1.71431	0.603671	3.01351	-0.33208	-1.02703	-2.59641	-0.55125		-0.49898	2.41526	9.53656	-0.44015	15.3406	5.50895	1.84201
	-1.17	-1.63469	-0.90627	-0.12228	-1.96546	2.39927	-1.06175	-1.48777	1.05622	-1.50407	0.687791	-0.76236	-0.51927	1.0785	2.49762	-0.76683	-1.75906	-0.30074	1.30764	0.285137		-1.95996	2.56642	-0.21437	2.22358	5.73624	4.79799	2.40479	-1.89254	-1.94102	0.362569	1.04304	-1.27491	-1.01691	-1.59833	0.513604	3.41422	-0.44106	-1.07638	-2.14245	-0.399		-0.44977	2.48147	9.62096	-0.79231	15.5848	5.35687	1.90742
	-1.04707	-1.35119	-0.87586	-0.12238	-1.99909	2.26455	-1.06181	-1.83278	1.29668	-1.48231	1.10877	-0.89704	-0.55611	1.00534	2.58918	-1.35572	-1.62406	-0.16426	1.55526	0.157543		-2.00547	2.46618	-0.29561	2.14517	5.665	4.55785	2.21971	-1.87497	-2.01242	0.408677	1.1218	-1.35196	-1.38509	-1.43252	0.363784	3.64046	-0.72071	-1.24857	-1.65599	-0.13297		-0.42878	2.46637	9.68865	-1.10355	16.0177	5.29796	1.92006
	-0.90308	-1.12403	-0.93688	0.131391	-2.04911	1.95434	-0.81915	-2.02427	1.53714	-1.50427	1.45068	-0.99359	-0.42798	0.950877	2.52033	-1.52426	-1.41115	-0.10581	1.80287	0.030455		-1.93286	2.49466	-0.32836	2.06709	5.65058	4.25758	1.97762	-1.84565	-1.94119	0.508482	1.15128	-1.3906	-1.60254	-1.2503	0.143968	3.84925	-1.0311	-1.17509	-1.3962	0.104738		-0.3865	2.46606	9.60239	-1.19887	16.4502	5.34419	1.86671
	-0.88259	-0.8784	-0.75447	0.44875	-2.16667	1.56315	-0.6977	-2.02436	1.85795	-1.50437	1.26606	-0.95509	-0.22591	1.22442	2.52023	-1.21561	-1.27613	-0.14492	1.78506	-0.07587		-1.87864	2.76594	-0.36109	2.02784	5.56471	3.79703	1.89199	-1.85157	-1.81927	0.592895	1.2988	-1.31369	-1.66967	-1.04297	-0.0956	4.24996	-1.14008	-0.95386	-1.25052	0.28509		-0.34439	2.42139	9.67009	-1.29419	16.6381	5.49528	1.85295
	-0.7185	-0.57597	-0.46541	0.597036	-2.26744	1.34743	-0.68425	-1.83302	2.05871	-1.41701	1.02935	-0.80128	-0.00588	1.33353	2.56596	-0.82345	-1.21813	-0.08647	1.48413	0.051531		-1.7697	3.0086	-0.36123	1.91029	5.37913	3.29638	1.77817	-1.89861	-1.64642	0.685181	1.50545	-1.18276	-1.61958	-0.90207	-0.25542	4.5111	-0.95399	-0.7939	-1.16943	0.437335		-0.25242	2.40629	9.58382	-1.2677	16.8823	5.70477	1.76001
	-0.69801	-0.19779	-0.31347	0.872001	-2.30108	1.23971	-0.6168	-1.64123	2.23892	-1.35204	1.05559	-0.49268	0.30602	1.15117	2.72628	-0.48743	-1.23758	-0.26216	1.21864	0.07218		-1.48856	3.36568	-0.32877	1.78002	5.35042	3.01617	1.49333	-1.96314	-1.59557	0.715903	1.63326	-1.0364	-1.48574	-0.79439	-0.36549	4.73733	-0.56574	-0.60961	-1.28328	0.408692		-0.19612	2.42815	9.17333	-0.98436	17.1264	5.78605	1.69379
	-0.51285	-0.10319	-0.31353	1.25295	-2.4518	1.05099	-0.57667	-1.2772	2.45978	-1.24281	0.844605	-0.45464	0.746566	1.15109	2.58867	0.017009	-1.08275	-0.39836	1.1654	0.093335		-1.23468	3.65126	-0.28	1.72771	5.59293	2.85618	1.30791	-2.02193	-1.45328	0.746441	1.76106	-0.90548	-1.26856	-0.69482	-0.42556	4.77208	-0.55033	-0.57277	-1.55921	0.275556		-0.20352	2.44262	8.694	-0.66042	17.0694	5.91378	1.74569
	-0.34877	-0.14115	-0.06982	1.50724	-2.45187	0.861951	-0.75194	-0.85606	2.54004	-1.15546	0.317976	-0.41614	1.07685	1.26063	2.38286	0.802126	-0.79285	-0.496	0.970797	0.199489		-0.98967	3.92218	-0.06862	1.71456	5.77827	2.67566	1.37905	-2.05708	-1.15818	0.877025	1.85954	-0.8361	-0.98441	-0.69488	-0.42564	4.82428	-0.45716	-0.54855	-1.73766	0.085293		-0.21801	2.50882	8.26639	-0.43124	16.9176	5.92495	1.82431
	-0.24594	-0.1791	0.188769	1.57023	-2.28452	0.87539	-1.16991	-0.51122	2.68007	-1.13369	-0.10324	-0.16542	1.29686	1.33321	2.314	1.64271	-0.48357	-0.43755	0.722608	0.348143		-0.79939	4.23636	0.207949	1.7275	5.83531	2.49563	1.56389	-2.08063	-1.06682	0.953925	2.00706	-0.78233	-0.717	-0.69496	-0.37574	4.80668	-0.28661	-0.68379	-1.73779	-0.00999		-0.23961	2.57486	7.8726	-0.32386	16.879	5.80792	1.86334
	-0.04019	-0.31174	0.325466	1.46466	-1.86543	1.10449	-1.5072	-0.31943	2.61972	-1.43935	-0.33995	0.238722	1.33353	1.11432	2.291	2.11908	-0.15494	-0.43763	0.687506	0.369298		-0.58163	4.39356	0.370429	1.72738	5.77803	2.45539	1.62078	-2.03383	-1.0669	0.953862	2.04639	-0.79012	-0.39934	-0.82789	-0.33583	4.5627	-0.3023	-0.99113	-1.73793	-0.03863		-0.24685	2.64107	7.49591	-0.14848	17.067	5.65584	1.82318
	0.165062	-0.5386	0.340634	1.25259	-1.31247	1.29341	-1.66896	-0.43464	2.39917	-1.89805	-0.63001	0.508735	1.24156	1.11424	2.10755	2.53931	0.193061	-0.65233	0.722463	0.347953		-0.40022	4.47891	0.500698	1.81861	5.76362	2.49529	1.70618	-1.96339	-1.07718	0.876831	1.96747	-0.88259	0.05188	-0.96893	-0.4159	4.44043	-0.50421	-1.20055	-1.80305	-0.05753		-0.30392	2.67014	7.27318	-0.10878	17.0096	5.39861	1.95458
	0.534979	-0.61441	0.371039	0.892646	-0.89338	1.509	-1.83072	-0.54984	2.19822	-2.24743	-1.07758	0.58536	1.20472	1.35124	1.62672	2.84727	0.560425	-0.9056	0.669639	0.347859		-0.30057	4.45019	0.695767	1.97477	5.59232	2.47509	1.94803	-1.8461	-1.05689	0.853862	1.8395	-1.04451	0.587248	-1.08505	-0.49574	4.31857	-0.79941	-1.38505	-1.88442	-0.03879		-0.31132	2.64044	7.34089	-0.24438	16.6883	5.25821	2.09887
	0.576054	-0.6145	0.294789	0.406024	-0.35721	1.85926	-1.9523	-0.77972	1.9375	-2.57495	-1.20886	0.816787	1.11319	1.3877	1.39798	2.9875	0.81162	-1.08082	0.439172	0.496022		-0.20979	4.30738	0.760834	2.09177	5.33528	2.41481	2.04734	-1.71132	-1.1181	0.892097	1.59325	-1.15242	1.08871	-1.23439	-0.48582	4.21374	-0.79954	-1.43411	-1.88455	-0.01031		-0.19824	2.54403	7.68191	-0.31263	16.3482	5.18763	2.03232
	0.431879	-0.53884	0.066538	-0.05991	-0.02203	2.26383	-1.95235	-1.12474	1.7772	-2.90299	-0.97239	1.14423	1.00286	1.35108	1.23746	2.81897	1.04344	-1.2565	0.280016	0.580927		-0.18262	4.05018	0.6955	2.22214	5.19223	2.41463	2.00481	-1.62339	-1.24019	0.830642	1.34725	-1.23718	1.59018	-1.35882	-0.43592	4.09188	-0.86187	-1.39757	-2.01427	0.027689		-0.06386	2.42562	8.12515	-0.29967	15.8193	5.10535	1.96609
	0.288194	-0.35002	-0.1617	-0.29317	0.128539	2.57359	-1.79039	-1.5465	1.37587	-3.09932	-0.63048	1.16344	0.984397	1.31489	1.00872	2.31428	1.25635	-1.60732	0.120438	0.580832		-0.17361	3.69286	0.581641	2.3783	5.09241	2.45454	1.89066	-1.5647	-1.14859	0.784401	1.12072	-1.33737	2.05856	-1.54138	-0.32625	4.16111	-1.14153	-1.39768	-2.19311	0.06569		0.035029	2.24088	8.63724	-0.28672	15.102	5.08149	1.95233
	0.102853	-0.08545	-0.38995	-0.46234	0.195595	2.61403	-1.56124	-1.83395	0.934393	-3.14314	-0.15678	0.79725	1.13134	1.16864	0.642479	1.8938	1.43008	-1.86059	-0.021	0.686986		-0.25546	3.37877	0.64632	2.48256	5.192	2.43434	1.94755	-1.58237	-1.01648	0.815118	0.943465	-1.43775	2.47629	-1.56636	-0.23659	4.43969	-1.37453	-1.37315	-2.40404	0.046567		0.091502	2.04117	8.92694	-0.38171	14.2909	5.06931	2.05702
	-0.2055	0.292724	-0.51191	-0.46242	-0.03904	2.64097	-1.4401	-2.00627	0.633497	-3.05579	0.422368	0.315305	1.29622	0.913208	0.459034	1.19331	1.56554	-1.97774	0.032091	0.474393		-0.40977	3.02145	0.792877	2.58653	5.34909	2.53435	2.0187	-1.59417	-0.91495	0.938011	0.845063	-1.44553	2.62688	-1.55813	-0.05695	4.70123	-1.51461	-1.47147	-2.59874	0.017928		0.069914	1.93755	9.1824	-0.31493	13.6303	5.11554	2.06966
	-0.63735	0.425189	-0.72493	-0.22985	-0.25729	2.6679	-1.31864	-2.15986	0.292429	-2.92523	1.05421	-0.10876	1.44316	0.693894	0.504767	0.54828	1.4299	-1.84125	0.208811	0.198556		-0.57316	2.77855	0.760143	2.75573	5.54872	2.81424	1.93306	-1.64108	-0.69115	0.930252	0.815408	-1.39158	2.47602	-1.59952	0.052956	5.03174	-1.68542	-1.60701	-2.82593	-0.02976		0.034121	1.89289	9.42078	-0.18017	13.2712	5.06831	2.0823
	-0.78102	0.406169	-0.81641	-0.06036	-0.55905	2.68135	-1.19751	-2.19832	-0.00847	-2.68483	1.71179	-0.45566	1.57128	0.529813	0.458846	0.043594	1.33346	-1.70521	0.615919	-0.22603		-0.73656	2.63574	0.874111	2.89914	5.74836	3.05403	1.81891	-1.69399	-0.46736	0.830315	0.943216	-1.41479	2.42563	-1.60789	0.072871	5.38011	-2.01172	-1.82845	-2.95604	-0.03936		-0.03699	1.92214	9.36873	-0.04572	13.0821	4.84642	2.22657
	-0.88403	0.311406	-0.8923	0.108616	-0.8608	2.65429	-1.06287	-2.1984	-0.26967	-2.40123	2.31728	-0.93714	1.69984	0.420109	0.527497	-0.51723	1.13974	-1.47117	0.987596	-0.62936		-0.89995	2.56412	0.987679	2.95123	5.96228	3.35396	1.59107	-1.66467	-0.23363	0.784075	1.13016	-1.44572	2.25842	-1.61627	0.062783	5.67613	-2.0896	-2.03757	-2.87494	-0.04896		-0.12938	1.94399	9.06046	0.115805	13.2508	4.67069	2.42396
	-0.9047	0.084558	-0.95331	0.150916	-1.09543	2.58674	-0.92791	-2.02578	-0.12916	-2.22643	2.63283	-1.34192	1.7549	0.420027	0.641984	-1.02189	0.907762	-1.15954	1.39428	-0.8202		-1.01792	2.564	0.987546	3.01604	6.29054	3.81419	1.39175	-1.62948	-0.12165	0.730138	1.20868	-1.4535	2.02422	-1.58312	-0.05728	5.64109	-1.91869	-2.07432	-2.76175	-0.10593		-0.10147	2.04699	8.46179	0.250569	13.7025	4.43712	2.67351
	-0.96654	0.065537	-1.06004	0.193216	-1.29649	2.58668	-0.91447	-1.92993	0.231813	-2.00842	2.89629	-1.51518	1.66292	0.839732	0.710636	-1.66625	0.733402	-0.82841	1.62459	-0.86278		-1.05434	2.47806	0.954812	3.22439	6.53306	4.39415	1.20667	-1.58267	0.000259	0.676379	1.25788	-1.44585	1.87335	-1.54187	-0.14711	5.44946	-1.68594	-2.07443	-2.64817	-0.16314		-0.05209	2.18693	7.94865	0.46623	14.1539	4.15653	2.76531
	-0.94605	0.008646	-1.24258	0.214319	-1.464	2.51913	-0.87402	-1.83453	0.632959	-1.72482	3.15912	-1.36137	1.64448	1.40516	0.710533	-2.00319	0.752679	-0.49728	1.64223	-0.58713		-1.05442	2.42074	0.970966	3.43305	6.60439	4.93452	0.921821	-1.5651	0.12218	0.599354	1.29722	-1.50746	1.85647	-1.48381	-0.31693	5.24036	-1.40655	-2.06251	-2.55083	-0.2013		0.039708	2.26053	7.57195	0.587148	14.5868	3.99276	2.77795
	-0.76089	0.008561	-1.30358	-0.12443	-1.58155	2.3979	-0.84707	-1.58518	1.11445	-1.65931	3.21172	-1.18782	1.57089	1.71525	0.61876	-2.03139	0.984957	-0.49736	1.62443	-0.26899		-1.07266	2.44923	1.18235	3.51091	6.67573	5.21441	0.82192	-1.55928	0.173033	0.599291	1.26757	-1.57698	2.14063	-1.41765	-0.33701	5.01341	-1.09606	-2.08695	-2.40514	-0.18234		0.131498	2.25283	6.95617	0.708377	14.9631	3.92218	2.83018
	-0.55564	0.197834	-1.33412	-0.44198	-1.64875	2.16869	-0.76644	-1.43221	1.63564	-1.76872	2.84322	-1.11119	1.47935	2.00706	0.367107	-2.05958	1.15868	-0.51696	1.37624	0.049665		-1.04549	2.53491	1.29632	3.70621	6.63274	5.49428	0.950084	-1.59457	0.183129	0.660792	1.10017	-1.60772	2.27446	-1.31808	-0.2871	4.76943	-0.70819	-1.93959	-2.29157	-0.22979		0.180873	2.15642	6.37461	0.680733	15.2639	3.98009	2.856
	-0.30923	0.405591	-1.31895	-0.65403	-1.43106	1.89898	-0.80701	-1.2025	2.0167	-1.85575	2.31659	-0.87977	1.42414	2.37195	0.046154	-1.94743	1.31351	-0.63411	1.19937	0.325312		-0.94584	2.6063	1.29617	3.9276	6.53257	5.6945	1.17768	-1.71196	0.081416	0.729812	0.863791	-1.65408	2.50838	-1.18548	-0.29719	4.71694	-0.45953	-1.76761	-2.24297	-0.29652		0.201869	2.06758	6.15188	0.504529	15.0932	4.07276	2.76307
	-0.14465	0.613348	-1.24284	-0.99277	-1.16301	1.68327	-1.02278	-1.16421	2.09696	-1.96516	2.13197	-0.43704	1.35054	2.66378	-0.06799	-1.66688	1.35169	-0.90689	1.02249	0.388967		-0.88232	2.73455	1.45904	4.1232	6.23265	5.39377	1.20606	-1.82348	-0.0511	0.8298	0.696392	-1.6773	2.80927	-1.0695	-0.22752	4.96105	-0.33563	-1.63257	-2.25935	-0.31564		0.07398	1.96397	6.32182	0.382131	14.753	4.16572	2.55168
	0.22528	0.5001	-1.12138	-1.41631	-0.97847	1.54855	-1.18454	-1.12592	2.07678	-2.03085	1.57959	0.006147	1.35046	2.51797	0.023049	-0.9105	1.21652	-1.25769	0.933796	0.261373		-0.84606	2.93431	1.57262	4.25326	5.89019	5.01383	1.12043	-1.92912	-0.16301	0.898814	0.558566	-1.67736	2.80914	-1.11109	-0.13762	5.27451	-0.21136	-1.4603	-2.29198	-0.29668		-0.02552	1.82339	6.5606	0.111182	14.545	4.29345	2.43234
	0.451114	0.329595	-0.92337	-1.83934	-0.71042	1.508	-1.27911	-1.03007	2.01643	-2.18347	0.894791	0.256407	1.31362	2.26253	0.275043	-0.06991	0.829615	-1.56949	0.880564	0.218779		-0.81888	3.06291	1.52357	4.2923	5.79002	4.53323	1.19158	-2.01715	-0.29528	0.98341	0.430596	-1.58501	2.69177	-1.16078	-0.04796	5.60543	-0.16522	-1.20242	-2.27587	-0.2682		0.002405	1.71237	6.76474	-0.07856	14.2993	4.26958	2.43178
	0.368689	0.34846	-0.74097	-1.79754	-0.44237	1.45395	-1.30586	-1.18364	1.89583	-2.09663	0.447216	0.564546	1.27679	2.1711	0.480656	0.406476	0.365275	-1.66713	0.720986	0.218684		-0.79192	3.09139	1.24672	4.37016	5.77562	4.0326	1.10593	-2.06993	-0.4278	1.06782	0.38123	-1.48477	2.44082	-1.16915	-0.13779	5.98828	-0.0876	-0.82113	-2.22765	-0.24924		0.002099	1.70467	7.12287	-0.29538	13.9591	4.08246	2.36555
	0.019172	0.235212	-0.68009	-1.56447	-0.20789	1.37289	-1.42743	-1.2984	1.75562	-1.83438	0.368024	0.660923	1.20319	1.91566	0.938365	0.715102	0.113921	-1.76431	0.685884	0.324854		-0.89171	3.03406	0.953563	4.25293	5.81836	3.61259	0.849589	-2.05823	-0.49896	1.07545	0.46985	-1.43872	2.37409	-1.19414	-0.22786	6.38898	-0.07218	-0.62452	-2.17906	-0.11626		0.023084	1.84461	7.53191	-0.37684	13.5435	3.89533	2.33859
	-0.33035	0.045771	-0.71062	-1.39549	-0.34182	1.22467	-1.50849	-1.4328	1.71536	-1.63823	0.157671	0.564388	1.0933	1.47753	1.25857	0.966922	-0.05998	-1.82293	0.668083	0.451752		-1.04602	2.97674	0.904529	4.1354	5.86112	3.27178	0.650264	-2.01142	-0.44811	1.02151	0.587796	-1.35391	2.02266	-1.21082	-0.2977	6.52841	-0.18116	-0.51411	-2.22793	0.045282		0.122151	1.96977	7.73646	-0.31006	13.5049	3.70819	2.46968
	-0.57695	-0.03006	-0.80211	-1.01454	-0.6268	1.18412	-1.42754	-1.43289	1.57467	-1.20157	-0.44805	0.333248	1.0197	1.07593	1.23555	1.13521	-0.13752	-1.78399	0.561671	0.749155		-1.13674	2.67662	0.888095	4.00511	5.94642	3.51206	0.721403	-1.96448	-0.29562	0.936969	0.745171	-1.33855	1.67123	-1.21088	-0.33777	6.45848	-0.16575	-0.39108	-2.14684	0.187779		0.334426	2.05059	7.68441	-0.24297	13.4475	3.57948	2.71954
	-1.02938	0.121344	-1.06083	-0.5276	-0.84505	1.10307	-1.30609	-1.45216	1.35413	-0.85239	-0.71112	0.024938	1.07475	0.893578	1.19016	0.910535	-0.09888	-1.62846	0.508426	1.19429		-1.1459	2.37684	0.741635	3.82265	6.08922	3.63164	0.806468	-1.9118	-0.23483	0.821646	0.902547	-1.38491	1.70459	-1.03677	-0.35786	6.30131	-0.18142	-0.36656	-1.98452	0.273381		0.560895	2.12419	7.61526	-0.04084	13.3338	3.47385	2.9298
	-1.27598	0.234874	-1.31956	0.022944	-1.04612	0.90085	-1.30615	-1.50981	0.992977	-0.52506	-0.86937	-0.37984	1.22126	0.692521	1.14422	0.238109	-0.06024	-1.49197	0.384714	1.3217		-1.11893	2.1622	0.725202	3.75729	6.07481	3.67155	0.735423	-1.86486	-0.15342	0.714019	1.05006	-1.47738	1.87152	-0.88757	-0.33794	6.02243	-0.29003	-0.4036	-1.75761	0.377801		0.631404	2.19761	7.46055	0.026257	13.1443	3.4383	3.10079
	-1.39957	0.140111	-1.53257	0.424588	-1.31431	0.725631	-1.38722	-1.41395	0.631823	-0.24146	-1.18515	-0.8039	1.29469	0.564995	1.09828	-0.35078	-0.0216	-1.31692	0.331468	1.1941		-1.03725	1.86242	1.00178	3.73109	6.00323	3.81164	0.863238	-1.77693	-0.05188	0.598506	1.05983	-1.56233	2.08908	-0.77158	-0.22828	5.62144	-0.44566	-0.47759	-1.62817	0.434842		0.638195	2.1973	7.25494	0.012138	13.1057	3.57798	3.31106
	-1.35848	0.083219	-1.56311	0.721255	-1.64964	0.779575	-1.38728	-1.39485	0.190327	-0.00107	-1.52792	-0.8807	1.47838	0.692372	1.12111	-0.68706	-0.07977	-1.10238	0.349124	1.17327		-0.78337	1.5194	1.27835	3.87451	5.93164	3.87159	1.04808	-1.78286	-0.00103	0.575538	0.922009	-1.60097	2.13878	-0.71353	-0.13838	5.36	-0.50762	-0.45306	-1.54708	0.377638		0.644986	2.10107	7.11777	0.011564	13.4443	3.69403	3.36298
	-1.17333	0.177813	-1.66947	0.72116	-1.86748	0.995168	-1.29315	-1.33737	-0.27126	0.238806	-1.68556	-0.8422	1.8266	0.874995	1.37256	-0.99593	-0.21541	-0.94684	0.313601	1.06692		-0.55652	1.20499	1.19672	3.88744	5.8604	3.81131	1.2475	-1.76529	-0.08237	0.621469	0.754609	-1.6703	2.54018	-0.62245	-0.04872	5.34241	-0.5233	-0.45317	-1.48223	0.244498		0.595178	2.03423	6.92884	-0.02961	13.7266	3.72857	3.3888
	-1.05041	0.196678	-1.73048	0.721065	-1.90112	1.0356	-1.19869	-1.29907	-0.39138	0.216846	-1.71204	-0.80416	2.15688	0.984536	1.69276	-1.33219	-0.38929	-0.77133	0.2958	0.663586		-0.42054	1.10509	0.952471	3.92617	5.91745	3.35074	1.26163	-1.72435	-0.27577	0.652185	0.518227	-1.70123	2.9583	-0.53968	-0.0388	5.53418	-0.84961	-0.4779	-1.49862	0.101841		0.431802	2.0561	6.82588	-0.15169	14.1779	3.70471	3.34865
	-0.84467	0.08298	-1.44142	0.678576	-1.81728	1.11621	-1.10424	-1.10773	-0.21118	0.173022	-1.76487	-0.78496	2.26707	1.00229	1.78433	-1.6404	-0.42811	-0.65482	0.295721	0.027024		-0.37519	1.06207	0.887125	4.00435	5.97415	3.09056	1.33244	-1.70091	-0.34717	0.713692	0.232801	-1.70129	3.19223	-0.55616	-0.12864	5.69063	-1.29994	-0.46568	-1.54749	-0.02201		0.197623	2.13691	6.84226	-0.38203	14.7052	3.6458	3.28242
	-0.74233	-0.04965	-1.13712	0.466509	-1.73384	1.4128	-0.91559	-0.87802	0.149797	0.151062	-1.58111	-0.63068	2.30375	1.03875	1.83006	-1.33244	-0.31247	-0.57686	0.313364	-0.52506		-0.34801	1.06194	0.724377	3.96509	6.11696	3.01025	1.47485	-1.69508	-0.37781	0.736535	-0.11177	-1.69364	3.37589	-0.64758	-0.2187	5.96921	-1.70399	-0.3796	-1.59636	-0.23108		0.027161	2.2105	7.04641	-0.5721	15.4016	3.63362	3.17628
	-0.43368	-0.06867	-0.96995	0.233749	-1.56609	1.79037	-0.56524	-0.60947	0.571028	0.107775	-1.13377	-0.65006	2.52377	0.984292	1.94455	-1.02448	-0.19637	-0.61597	0.366451	-0.69465		-0.29379	1.30461	0.284914	3.83481	6.31659	2.94996	1.48899	-1.75961	-0.45916	0.813428	-0.27916	-1.70142	3.40925	-0.73049	-0.25855	6.26523	-2.03029	-0.31844	-1.49903	-0.4499		-0.05105	2.35046	7.43875	-0.6265	16.0421	3.51658	3.09686
	0.038668	-0.06876	-0.8786	-0.105	-1.29804	1.99247	-0.14706	-0.30301	1.11279	0.129541	-0.7385	-0.8812	2.5972	0.637506	1.89861	-0.99654	-0.35137	-0.8107	0.012351	-1.11923		-0.37542	1.60449	0.089166	3.66508	6.48764	3.02994	1.47462	-1.78903	-0.42892	0.867056	-0.22996	-1.7092	3.4761	-0.71395	-0.23887	6.14338	-2.38733	-0.40444	-1.36959	-0.55471		-0.11523	2.46822	7.74555	-0.78949	16.3618	3.46936	3.16197
	0.223825	-0.14414	-0.66572	-0.04148	-0.97965	2.05958	0.203283	-0.18842	1.65406	0.150785	-0.31752	-1.1128	2.54198	0.30899	1.60112	-0.99666	-0.46718	-0.96687	-0.32403	-1.65007		-0.41184	1.93262	0.137933	3.74325	6.67332	3.25019	1.40322	-1.8302	-0.28639	0.844082	-0.14158	-1.69384	3.40896	-0.76384	-0.17896	5.91685	-2.68253	-0.50304	-1.17478	-0.5736		-0.24311	2.55643	8.24011	-0.99276	16.5493	3.53895	3.08253
	0.38791	-0.04999	-0.58997	-0.08397	-0.97972	2.262	0.513445	-0.16932	1.95477	0.238139	0.498206	-1.36323	2.59703	0.071406	1.39476	-0.94065	-0.60281	-1.02503	-0.46588	-2.0109		-0.421	2.10412	0.316702	3.7301	6.80148	3.57014	1.43161	-1.89473	-0.1441	0.866924	-0.00392	-1.71705	3.34184	-0.89658	-0.06931	5.44605	-2.88481	-0.67523	-0.98036	-0.55487		-0.3568	2.60047	8.90577	-1.12837	16.6051	3.76013	2.87114
[truncated: 5,896 more rows]
[truncated: 53 more columns]

## Sheet: Figure 2
Panel D	Off	On	Off		Panel E	Off	On	Off		Panel F	Off	On	Off		Panel G	Off	On	Off		Panel H	Off	On	Off		Panel I	Off	On	Off
[truncated: 30 more rows]

[truncated: 15 more sheets: Figure 3, Figure 4, Figure 5, Figure 6, Figure 7, S1 Figure , S2 Figure , S3 Figure , S4 Figure , S5 Figure , S6 Figure , S7 Figure , S8 Figure , S9 Figure , S10 Figure ]
